# Supplementary material for: A multi-omics study to characterize the transdifferentiation of human dermal fibroblasts to osteoblast-like cells
Source: Front Mol Biosci. 2022 Nov 17;9:1032026. doi: 10.3389/fmolb.2022.1032026 (PMC9714459; doi:10.3389/fmolb.2022.1032026)
Supplement: Supplementary file 1 [file DataSheet3.xlsx]

## Sheet: Supplement 3A
1037 elements included exclusively in MSC:					3011 elements included exclusively in Fibroblasts:						1166 common elements in MSC and Fibroblasts:							Input
ADCY4					DENND1B						FKBP5
CD14					AMPH						TNFAIP8L3							Differently expressed genes, Fibroblasts, Day 0 vs Day 35, p_adj.<0.05															Differently expressed genes, MSCs, Day 0 vs Day 35, p_adj.<0.05
TRIB2					SYNE3						CPM
BEX1					CDKN2A						PDK1							ENSEMBL	SYMBOL	GENENAME	ENTREZID	GO	EVIDENCE	ONTOLOGY	logFC	AveExpr	t	P.Value	adj.P.Val	B			ENSEMBL	SYMBOL	GENENAME	ENTREZID	GO	EVIDENCE	ONTOLOGY	logFC	AveExpr	t	P.Value	adj.P.Val	B
DSEL					CCND2						DDX39B							ENSG00000096060	FKBP5	FKBP prolyl isomerase 5	2289	GO:0000413	IBA	BP	5.073981261	7.041598812	17.50420654	0	0.00000002208451883	19.08414292			ENSG00000096060	FKBP5	FKBP prolyl isomerase 5	2289	GO:0000413	IBA	BP	5.503509499	6.714057242	18.06387619	0.000000002248322367	0.00004080580944	11.86514371
BNIP3					NCEH1						BTN3A3							ENSG00000101347	SAMHD1	SAM and HD domain containing deoxynucleoside triphosphate triphosphohydrolase 1	25939	GO:0000724	IDA	BP	3.613423307	7.73055574	14.91989056	0	0.0000001587009831	16.61900875			ENSG00000129467	ADCY4	adenylate cyclase 4	196883	GO:0003091	TAS	BP	-3.885696522	2.350279219	-16.88425499	0.000000004535592658	0.00004080580944	10.85804937
CCDC68					NSMCE1						PTPRF							ENSG00000167615	LENG8	leukocyte receptor cluster member 8	114823	GO:0005515	IPI	MF	-2.740574215	5.022221546	-13.37611511	0.0000000001035365745	0.0000004749222671	14.85391534			ENSG00000183578	TNFAIP8L3	TNF alpha induced protein 8 like 3	388121	GO:0005515	IPI	MF	2.690108999	3.814178595	15.49114921	0.00000001104710852	0.00004080580944	10.3600802
DNAJC6					WFDC21P						APOL2							ENSG00000077942	FBLN1	fibulin 1	2192	GO:0001933	IDA	BP	3.519040317	10.48173285	12.83312261	0.0000000002024407258	0.0000006925769703	14.18798882			ENSG00000135678	CPM	carboxypeptidase M	1368	GO:0004180	TAS	MF	5.288826198	4.749753352	15.80770645	0.000000008967035871	0.00004080580944	10.33185621
PROS1					EVC2						GABBR1							ENSG00000111664	GNB3	G protein subunit beta 3	2784	GO:0003924	TAS	MF	-3.85218735	-0.1314383435	-13.44640809	0	0.0000004749222671	14.08296217			ENSG00000170458	CD14	CD14 molecule	929	GO:0001530	IBA	MF	4.45855039	1.885675484	15.95407375	0.000000008153112534	0.00004080580944	9.437695171
GPI					PSG4						CPA4							ENSG00000196549	MME	membrane metalloendopeptidase	4311	GO:0001786	IDA	MF	2.988574711	9.153752126	12.74404442	0.0000000002264803696	0.0000006925769703	14.08011439			ENSG00000071575	TRIB2	tribbles pseudokinase 2	28951	GO:0004860	IEA	MF	1.507039628	5.30709989	13.38901975	0.00000004918064269	0.0001297596128	9.141564048
TRHDE					CACNA1A						ARL6IP5							ENSG00000197321	SVIL	supervillin	6840	GO:0002102	IEA	CC	3.055670592	5.923148395	12.33918137	0.0000000003802467342	0.0000008720958848	13.56597481			ENSG00000152256	PDK1	pyruvate dehydrogenase kinase 1	5163	GO:0004672	IDA	MF	-2.574222925	3.199869799	-12.51888082	0.0000000971610549	0.0001938873603	8.438994391
SH3RF2					EFNB1						CD82							ENSG00000251562	MALAT1	metastasis associated lung adenocarcinoma transcript 1	378938	GO:0005634	IDA	CC	-3.035656718	5.381094804	-12.34244584	0.0000000003786407457	0.0000008720958848	13.56255951			ENSG00000198563	DDX39B	DExD-box helicase 39B	7919	GO:0000245	IDA	BP	-1.699975939	4.609739151	-12.14722735	0.0000001316342085	0.0001938873603	8.165817041
GGT5					YBX3						STAC							ENSG00000213047	DENND1B	DENN domain containing 1B	163486	GO:0005829	IBA	CC	-1.558869229	2.744511396	-12.07561837	0.0000000005367494828	0.000001094253279	13.20053873			ENSG00000133169	BEX1	brain expressed X-linked 1	55859	GO:0001102	IPI	MF	-5.344565808	0.8549619439	-12.95293864	0.00000006883001745	0.000158902699	8.140601293
NFATC4					FOXM1						ENO2							ENSG00000138685	FGF2	fibroblast growth factor 2	2247	GO:0000165	TAS	BP	-2.454156704	6.417288766	-11.86542841	0.0000000007096356481	0.000001192840623	12.93049017			ENSG00000111801	BTN3A3	butyrophilin subfamily 3 member A3	10384	GO:0001817	IBA	BP	1.654908985	4.185847658	12.07478146	0.000000139793444	0.0001938873603	8.106174807
ITGA10					FCRLA						GSDMB							ENSG00000078053	AMPH	amphiphysin	273	GO:0005515	IPI	MF	-1.490129997	3.682221597	-11.74955071	0.0000000008291151246	0.000001192840623	12.79714759			ENSG00000171451	DSEL	dermatan sulfate epimerase like	92126	GO:0000139	TAS	CC	2.45593908	7.373704778	12.05578358	0.0000001420229595	0.0001938873603	8.082028221
PLXNA2					AQP1						ST3GAL1							ENSG00000137767	SQOR	sulfide quinone oxidoreductase	58472	GO:0005739	IBA	CC	2.580194762	4.550245839	11.73534244	0.0000000008451563166	0.000001192840623	12.77992806			ENSG00000176171	BNIP3	BCL2 interacting protein 3	664	GO:0000422	NAS	BP	-1.947952053	6.122166841	-12.0350655	0.0000001444984939	0.0001938873603	8.062304713
TACC1					RASL11A						ITPRIPL2							ENSG00000078269	SYNJ2	synaptojanin 2	8871	GO:0003723	IEA	MF	-1.867159237	5.355476272	-11.73664625	0.0000000008436708267	0.000001192840623	12.74909103			ENSG00000166510	CCDC68	coiled-coil domain containing 68	80323	GO:0005515	IPI	MF	6.488181651	2.696651159	13.60320424	0.00000004184519649	0.000128806489	8.02030559
CMTM8					SRRT						SH3RF3							ENSG00000138356	AOX1	aldehyde oxidase 1	316	GO:0004031	IDA	MF	2.351157659	7.456793077	11.56888452	0.000000001059323282	0.000001388318827	12.52468764			ENSG00000142949	PTPRF	protein tyrosine phosphatase receptor type F	5792	GO:0004725	IBA	MF	-2.794005955	5.233305584	-11.88443318	0.000000163971649	0.0002018928257	7.944930305
PGK1					ARNT2						AKAP13							ENSG00000128567	PODXL	podocalyxin like	5420	GO:0001726	IDA	CC	-5.32262697	3.597377134	-11.24700716	0.000000001651428111	0.000001867203667	12.11602098			ENSG00000128335	APOL2	apolipoprotein L2	23780	GO:0005102	NAS	MF	1.225096651	5.52843093	11.69943143	0.0000001918830491	0.0002190660779	7.772841265
FRMD4A					ATP2B4						AJUBA							ENSG00000116191	RALGPS2	Ral GEF with PH domain and SH3 binding motif 2	55103	GO:0005085	IEA	MF	-1.925229286	4.679079827	-11.21370567	0.000000001730023018	0.000001867203667	12.03977394			ENSG00000204681	GABBR1	gamma-aminobutyric acid type B receptor subunit 1	2550	GO:0004888	IBA	MF	-2.451501441	3.049341343	-11.56605068	0.0000002151982528	0.0002190660779	7.658271096
TUFT1					TSC22D3						PFKFB3							ENSG00000261786							-4.613007953	1.140171801	-11.30007524	0.000000001533828255	0.000001867203667	11.9205631			ENSG00000116675	DNAJC6	DnaJ heat shock protein family (Hsp40) member C6	9829	GO:0004725	IEA	MF	2.334732561	4.582866322	11.48985808	0.0000002298851674	0.0002190660779	7.616321114
VAMP5					MEIS2						ZFP36L2							ENSG00000185585	OLFML2A	olfactomedin like 2A	169611	GO:0030198	IEA	BP	4.080662091	6.24249441	11.09017825	0.00000000205757338	0.000001951072002	11.89482567			ENSG00000128510	CPA4	carboxypeptidase A4	51200	GO:0004181	IBA	MF	-4.87992643	3.724942361	-11.45373526	0.0000002372257057	0.0002190660779	7.568738821
CD36					FTH1						CBLB							ENSG00000076513	ANKRD13A	ankyrin repeat domain 13A	88455	GO:0002091	IMP	BP	-1.339593606	6.471346667	-11.11225254	0.000000001994581594	0.000001951072002	11.88105363			ENSG00000144746	ARL6IP5	ADP ribosylation factor like GTPase 6 interacting protein 5	10550	GO:0002037	ISS	BP	1.294618907	7.681994464	11.31787378	0.0000002672007853	0.000234929568	7.447510645
DIRAS1					NSUN5P1						ARRDC4							ENSG00000198121	LPAR1	lysophosphatidic acid receptor 1	1902	GO:0000187	IEA	BP	1.248868552	7.43193477	11.0667418	0.000000002126740791	0.000001951072002	11.81936338			ENSG00000085117	CD82	CD82 molecule	3732	GO:0005515	IPI	MF	3.375616787	5.706187706	11.21782561	0.0000002918995463	0.000234929568	7.376970261
DUSP8					ZNF83						GOLGA8A							ENSG00000176438	SYNE3	spectrin repeat containing nuclear envelope family member 3	161176	GO:0005515	IPI	MF	2.110064823	6.121369192	10.86285546	0.000000002841951891	0.00000226713623	11.52932716			ENSG00000144681	STAC	SH3 and cysteine rich domain	6769	GO:0003009	IBA	BP	-2.814810071	2.872862817	-11.21473881	0.0000002926999904	0.000234929568	7.350079633
ITPK1					PEX7						DUSP23							ENSG00000270069							-3.257109352	1.243461536	-10.80347775	0.000000003094698475	0.000002271261104	11.40190572			ENSG00000111674	ENO2	enolase 2	2026	GO:0000015	IBA	CC	-2.989287864	4.173626607	-11.16737694	0.0000003052850523	0.000234929568	7.336725751
EPS8					IFI16						BACH1							ENSG00000161647	MPP3	membrane palmitoylated protein 3	4356	GO:0005515	IPI	MF	-2.045475327	1.456128378	-10.73639327	0.000000003408839822	0.00000240559204	11.33428939			ENSG00000073605	GSDMB	gasdermin B	55876	GO:0001786	IBA	MF	-2.897656226	1.038986457	-11.53396715	0.0000002212545645	0.0002190660779	7.329266378
C5AR2					RPS27						CORIN							ENSG00000187961	KLHL17	kelch like family member 17	339451	GO:0005615	HDA	CC	-2.549464481	0.4131437841	-10.8102476	0.000000003064728127	0.000002271261104	11.25882588			ENSG00000184500	PROS1	protein S	5627	GO:0000139	TAS	CC	3.55211608	5.711508184	10.99992258	0.0000003547172764	0.0002620509351	7.18648022
BMPR1B					STMN2						FIBIN							ENSG00000147889	CDKN2A	cyclin dependent kinase inhibitor 2A	1029	GO:0000082	IDA	BP	2.539022528	3.584744682	10.51752626	0.000000004687821783	0.000003036186934	11.09236825			ENSG00000105220	GPI	glucose-6-phosphate isomerase	2821	GO:0004347	IBA	MF	-1.239392346	6.874497263	-10.88111543	0.0000003950377763	0.0002688191175	7.046034577
CHST7					ZNF610						LPAR1							ENSG00000204305	AGER	advanced glycosylation end-product specific receptor	177	GO:0001540	IDA	MF	-2.761688601	-0.8348790478	-10.93799957	0.000000002552747979	0.000002230372377	11.05748621			ENSG00000008513	ST3GAL1	ST3 beta-galactoside alpha-2,3-sialyltransferase 1	6482	GO:0000139	TAS	CC	-1.823105555	5.577192372	-10.8506488	0.0000004061612161	0.0002688191175	7.013827344
MEX3A					LINC00106						SLC44A1							ENSG00000118971	CCND2	cyclin D2	894	GO:0000079	IBA	BP	8.328918408	3.811860903	10.90318081	0.000000002682714406	0.000002237383815	11.04245497			ENSG00000205730	ITPRIPL2	ITPRIP like 2	162073	GO:0016021	IEA	CC	1.434093637	6.687000534	10.83115857	0.0000004134552011	0.0002688191175	6.989211673
COL25A1					CSDC2						EMP1							ENSG00000144959	NCEH1	neutral cholesterol ester hydrolase 1	57552	GO:0004771	TAS	MF	-1.869402707	3.949849227	-10.46317695	0.000000005077621044	0.000003036186934	10.97968432			ENSG00000072657	TRHDE	thyrotropin releasing hormone degrading enzyme	29953	GO:0004177	TAS	MF	-4.183055597	-0.1291960901	-12.01474744	0.0000001469718471	0.0001938873603	6.968662905
CCN4					FAU						CCNL2							ENSG00000143797	MBOAT2	membrane bound O-acyltransferase domain containing 2	129642	GO:0003841	IEA	MF	-1.499118069	4.738945651	-10.4728308	0.000000005005977513	0.000003036186934	10.96009985			ENSG00000156463	SH3RF2	SH3 domain containing ring finger 2	153769	GO:0004864	IEA	MF	-2.80333599	1.716013088	-10.75695568	0.0000004425538423	0.0002688191175	6.902611528
RAB32					FGFR1						COPS8							ENSG00000221978	CCNL2	cyclin L2	81669	GO:0000079	IEA	BP	-2.275572032	5.192104614	-10.45623371	0.000000005129812239	0.000003036186934	10.93707288			ENSG00000172985	SH3RF3	SH3 domain containing ring finger 3	344558	GO:0005515	IPI	MF	1.762430239	4.941038474	10.70029658	0.0000004662687173	0.0002688191175	6.9011362
ANKRD37					SDC1						SOX9							ENSG00000196123	KIAA0895L	KIAA0895 like	653319	GO:0005515	IPI	MF	-1.609438085	2.241840866	-10.37297112	0.000000005801353311	0.000003326350955	10.88084738			ENSG00000170776	AKAP13	A-kinase anchoring protein 13	11214	GO:0004691	IEA	MF	1.131772291	5.944041789	10.73218507	0.0000004527565954	0.0002688191175	6.893785452
CARD6					PYM1						AOX1							ENSG00000169189	NSMCE1	NSE1 homolog, SMC5-SMC6 complex component	197370	GO:0000724	IBA	BP	1.129673327	5.418793163	10.35163524	0.000000005987847259	0.000003329243076	10.7730001			ENSG00000129474	AJUBA	ajuba LIM protein	84962	GO:0000086	TAS	BP	-2.436147088	5.248747577	-10.65139705	0.000000487846528	0.0002688191175	6.838958735
PKP1					TGFBI						TIMP1							ENSG00000102287	GABRE	gamma-aminobutyric acid type A receptor subunit epsilon	2564	GO:0004890	IBA	MF	-4.968635021	1.833860102	-10.32146047	0.000000006262391734	0.000003379481281	10.77177363			ENSG00000170525	PFKFB3	6-phosphofructo-2-kinase/fructose-2,6-biphosphatase 3	5209	GO:0003873	IBA	MF	-1.972962925	4.047540067	-10.62292577	0.0000005009074212	0.0002688191175	6.834968939
CCDC69					UFC1						PTGER4							ENSG00000147202	DIAPH2	diaphanous related formin 2	1730	GO:0003779	IEA	MF	0.980115318	5.313415165	10.28023311	0.000000006658991674	0.000003490833693	10.6688216			ENSG00000152518	ZFP36L2	ZFP36 ring finger protein like 2	678	GO:0000288	IEA	BP	1.706175894	6.737537488	10.61910842	0.0000005026872431	0.0002688191175	6.790547169
ANKRD35					ITGA6						CLCN4							ENSG00000046653	GPM6B	glycoprotein M6B	2824	GO:0001503	IEA	BP	10.07240728	5.800586938	10.58193512	0.000000004266113194	0.000002899060921	10.45490481			ENSG00000114423	CBLB	Cbl proto-oncogene B	868	GO:0001784	IEA	MF	-1.594692452	5.155719101	-10.59897474	0.00000051218876	0.0002688191175	6.779733707
CERS6					LGR4						CDH2							ENSG00000214548	MEG3	maternally expressed 3	55384	GO:0030308	IEA	BP	-3.772085993	6.117051453	-10.01176576	0.000000009976834943	0.000004693717116	10.28038057			ENSG00000140450	ARRDC4	arrestin domain containing 4	91947	GO:0005515	IPI	MF	1.772687608	6.052373333	10.57453417	0.0000005239855016	0.0002688191175	6.751178378
ARHGAP29					CFL2						CRYBG1							ENSG00000117448	AKR1A1	aldo-keto reductase family 1 member A1	10327	GO:0004032	IBA	MF	0.9029354488	6.36298389	10.02956597	0.000000009710613802	0.000004688693211	10.26807932			ENSG00000175265	GOLGA8A	golgin A8 family member A	23015	GO:0000137	IBA	CC	-3.133037969	3.255197518	-10.48349523	0.0000005705915269	0.0002848177003	6.719178985
RBMS1					DZIP1L						CFH							ENSG00000164733	CTSB	cathepsin B	1508	GO:0002224	TAS	BP	2.262307325	12.07370078	9.845403176	0.00000001286768618	0.000005410645091	10.09669421			ENSG00000158716	DUSP23	dual specificity phosphatase 23	54935	GO:0004725	IBA	MF	3.479337884	4.394138302	10.40241766	0.0000006158988244	0.0002916675741	6.645766962
BCL9					BTBD3						FOXD1							ENSG00000101104	PABPC1L	poly(A) binding protein cytoplasmic 1 like	80336	GO:0001556	IEA	BP	-2.530880801	1.922418531	-9.841473413	0.00000001294573844	0.000005410645091	10.09406601			ENSG00000099998	GGT5	gamma-glutamyltransferase 5	2687	GO:0000048	IBA	MF	3.992349247	6.040995836	10.35161211	0.0000006462695407	0.000293873613	6.587617384
LTBR					PIGS						PTGER2							ENSG00000265972	TXNIP	thioredoxin interacting protein	10628	GO:0000122	IEA	BP	2.907455994	8.597685894	9.885570019	0.00000001209757649	0.000005410645091	10.08457884			ENSG00000156273	BACH1	BTB domain and CNC homolog 1	571	GO:0000083	IMP	BP	-1.509617802	5.751222996	-10.34170242	0.0000006523806451	0.000293873613	6.523200559
KCTD16					PDGFRB						MAN1C1							ENSG00000198563	DDX39B	DExD-box helicase 39B	7919	GO:0000245	IDA	BP	-2.093466047	4.65898914	-9.865604955	0.0000000124741445	0.000005410645091	10.04817832			ENSG00000145244	CORIN	corin, serine peptidase	10699	GO:0003050	IMP	BP	7.094381456	4.797432697	10.4330838	0.0000005983189589	0.0002907987593	6.516530682
KCNJ15					PGAP4						NAV2							ENSG00000164342	TLR3	toll like receptor 3	7098	GO:0000139	TAS	CC	2.333972025	3.631735228	9.791183356	0.00000001398951613	0.000005703992042	10.01894223			ENSG00000176971	FIBIN	fin bud initiation factor homolog	387758	GO:0003674	ND	MF	2.295209089	5.927229678	10.29814148	0.0000006799971647	0.000299020658	6.494383126
SNED1					ARHGAP33						FLNB							ENSG00000261040	WFDC21P	WAP four-disulfide core domain 21, pseudogene	645638				-3.0525427	0.7624237897	-9.839998129	0.00000001297516808	0.000005410645091	9.948496312			ENSG00000198121	LPAR1	lysophosphatidic acid receptor 1	1902	GO:0000187	IEA	BP	1.435097548	7.457592197	10.18876594	0.0000007550893659	0.0003156743385	6.383689043
WIPF1					NRG1						PDE1C							ENSG00000013619	MAMLD1	mastermind like domain containing 1	10046	GO:0003674	ND	MF	-3.002282844	3.94888904	-9.765171526	0.00000001456360814	0.000005808980047	9.931755421			ENSG00000070214	SLC44A1	solute carrier family 44 member 1	23446	GO:0005654	IDA	CC	1.802794905	7.169921544	10.16960731	0.0000007691453372	0.0003156743385	6.362144991
PLA2R1					HOMER2						WLS							ENSG00000213398	LCAT	lecithin-cholesterol acyltransferase	3931	GO:0003847	IDA	MF	-1.881486748	2.224868312	-9.687419276	0.00000001643135935	0.000006177412003	9.861684225			ENSG00000100968	NFATC4	nuclear factor of activated T cells 4	4776	GO:0000790	ISA	CC	-1.618624058	5.774942915	-10.17230642	0.0000007671480438	0.0003156743385	6.358197414
HSD17B11					CENATAC						IGFBP2							ENSG00000197183	NOL4L	nucleolar protein 4 like	140688	GO:0005515	IPI	MF	-1.756457229	1.874003734	-9.680575423	0.00000001660734896	0.000006177412003	9.850484042			ENSG00000143127	ITGA10	integrin subunit alpha 10	8515	GO:0005518	TAS	MF	3.517197974	6.457093798	10.12415606	0.000000803639485	0.0003226612532	6.34510728
TNS3					KRAS						P4HA2							ENSG00000173040	EVC2	EvC ciliary complex subunit 2	132884	GO:0005634	HDA	CC	1.117054528	4.012605093	9.688845406	0.00000001639493276	0.000006177412003	9.822603896			ENSG00000134531	EMP1	epithelial membrane protein 1	2012	GO:0005515	IPI	MF	2.469463369	9.20807301	10.07615332	0.0000008419001582	0.0003308309367	6.313155834
SLC31A2					MACIR						PKP4							ENSG00000204681	GABBR1	gamma-aminobutyric acid type B receptor subunit 1	2550	GO:0004888	IBA	MF	-2.491272594	3.331696784	-9.639321038	0.00000001771083656	0.000006371733907	9.752298332			ENSG00000076356	PLXNA2	plexin A2	5362	GO:0001756	IEA	BP	2.132028058	5.692884755	9.970419145	0.0000009333281166	0.0003388147182	6.189143645
SAA1					RPL12						STON1							ENSG00000243137	PSG4	pregnancy specific beta-1-glycoprotein 4	5672	GO:0005576	IEA	CC	-5.032625619	3.170580032	-9.595966322	0.00000001895353755	0.000006687682825	9.720272782			ENSG00000221978	CCNL2	cyclin L2	81669	GO:0000079	IEA	BP	-1.516410398	5.574688042	-9.997245345	0.0000009091546814	0.0003388147182	6.184876909
SPRY4					HERC3						SH3D21							ENSG00000141837	CACNA1A	calcium voltage-gated channel subunit alpha1 A	773	GO:0001540	IC	MF	-2.214803353	0.2578654092	-9.671871655	0.00000001683402007	0.000006177412003	9.675044101			ENSG00000147526	TACC1	transforming acidic coiled-coil containing protein 1	6867	GO:0000226	IBA	BP	1.359856265	7.295694239	9.948130918	0.0000009539425713	0.0003388147182	6.140827458
CXCL1					TRMU						TMEM131L							ENSG00000090776	EFNB1	ephrin B1	1947	GO:0001755	IEA	BP	2.345180834	5.210822323	9.571584375	0.00000001969218084	0.000006817210075	9.600442929			ENSG00000198612	COPS8	COP9 signalosome subunit 8	10920	GO:0000338	IDA	BP	1.036377777	6.521927375	9.898040343	0.000001002095512	0.0003427352223	6.077515277
LOXL2					RELCH						GABRE							ENSG00000060138	YBX3	Y-box binding protein 3	8531	GO:0000122	IDA	BP	1.004989276	7.477978851	9.500554666	0.00000002202069934	0.000007482144287	9.457905918			ENSG00000125398	SOX9	SRY-box transcription factor 9	6662	GO:0000122	IBA	BP	-1.521627791	2.944497491	-9.802071297	0.00000110187723	0.0003634030456	6.071517598
GYS1					CDH24						ADAMTS6							ENSG00000147642	SYBU	syntabulin	55638	GO:0000139	IEA	CC	2.909243483	3.631864876	9.367486629	0.00000002719185386	0.000008602002321	9.36679716			ENSG00000138356	AOX1	aldehyde oxidase 1	316	GO:0004031	IDA	MF	3.767246278	6.652554721	9.802154823	0.000001101785839	0.0003634030456	6.024479568
TPI1					PRRT2						PLSCR1							ENSG00000111206	FOXM1	forkhead box M1	2305	GO:0000086	IBA	BP	-1.737739511	5.854326145	-9.410783391	0.00000002538251711	0.00000846760771	9.301813868			ENSG00000102265	TIMP1	TIMP metallopeptidase inhibitor 1	7076	GO:0001775	IEA	BP	1.758075571	10.3997815	9.731669967	0.000001181910374	0.0003763569431	6.000297351
PTPRG					ARMCX4						ROR2							ENSG00000116729	WLS	Wnt ligand secretion mediator	79971	GO:0000139	TAS	CC	2.990535207	6.196368157	9.381268011	0.00000002660174216	0.000008602002321	9.290321221			ENSG00000171522	PTGER4	prostaglandin E receptor 4	5734	GO:0004957	IBA	MF	3.573188236	3.008343617	9.760141562	0.000001148809228	0.0003722343445	5.976754259
LINC01444					UBA52						SH2D4A							ENSG00000132185	FCRLA	Fc receptor like A	84824	GO:0004888	IBA	MF	-4.700524836	-1.843768656	-10.25587009	0.000000006905649604	0.000003519579415	9.239252436			ENSG00000170293	CMTM8	CKLF like MARVEL transmembrane domain containing 8	152189	GO:0005125	IEA	MF	3.395976745	1.322465791	9.962545084	0.0000009405551563	0.0003388147182	5.960769718
CCND3					IL11						HMGN5							ENSG00000179094	PER1	period circadian regulator 1	5187	GO:0000122	IBA	BP	1.880550712	4.702899353	9.319630249	0.00000002934960029	0.000009127228241	9.222449071			ENSG00000073464	CLCN4	chloride voltage-gated channel 4	1183	GO:0005247	IBA	MF	2.113407354	2.591092262	9.677778365	0.000001247429927	0.0003839797219	5.928818393
TET2					PSG5						CADM3							ENSG00000240583	AQP1	aquaporin 1 (Colton blood group)	358	GO:0003091	TAS	BP	3.923658276	7.846782117	9.294953993	0.00000003053146051	0.000009336520624	9.149553848			ENSG00000170558	CDH2	cadherin 2	1000	GO:0005509	IBA	MF	-2.379464842	7.412529579	-9.708129554	0.000001210059462	0.0003787896304	5.92179983
ABHD2					MSH5						SEC31B							ENSG00000179456	ZBTB18	zinc finger and BTB domain containing 18	10472	GO:0000122	IDA	BP	-2.024887542	2.452853928	-9.224909255	0.00000003416522801	0.000009950215929	9.138685565			ENSG00000102144	PGK1	phosphoglycerate kinase 1	5230	GO:0004618	IBA	MF	-1.323109023	8.663795324	-9.641195371	0.000001294143933	0.000391828595	5.882384243
ALDOA					MIRLET7D						MANSC1							ENSG00000169071	ROR2	receptor tyrosine kinase like orphan receptor 2	4920	GO:0001502	IEA	BP	3.580673022	4.555918949	9.183972002	0.000000036495787	0.00001046288593	9.065703078			ENSG00000112297	CRYBG1	crystallin beta-gamma domain containing 1	202	GO:0003674	ND	MF	4.659672593	4.80211749	9.543108951	0.000001429009862	0.0003985997236	5.821124099
FGF7					SLC38A2						FOXP1							ENSG00000122035	RASL11A	RAS like family 11 member A	387496	GO:0003924	IEA	MF	3.092643221	1.281125771	9.37601793	0.00000002682495288	0.000008602002321	9.049007444			ENSG00000000971	CFH	complement factor H	3075	GO:0005515	IPI	MF	3.079606352	8.857885419	9.55839803	0.000001407022341	0.0003985997236	5.783851387
NFKBIZ					GREM1						SOCS6							ENSG00000126561	STAT5A	signal transducer and activator of transcription 5A	6776	GO:0000790	ISA	CC	1.443755864	4.631367541	9.098272548	0.00000004192916264	0.00001165630721	8.845496915			ENSG00000151474	FRMD4A	FERM domain containing 4A	55691	GO:0005737	IMP	CC	-0.9210742706	4.770026457	-9.559486904	0.000001405470451	0.0003985997236	5.75206746
HERPUD1					RPL10						LOC102724814							ENSG00000278864							-2.752435549	-0.5508595121	-9.233380149	0.00000003370271801	0.000009950215929	8.827028946			ENSG00000251493	FOXD1	forkhead box D1	2297	GO:0000790	ISA	CC	-1.728332435	4.693450829	-9.531468067	0.000001446000405	0.0003985997236	5.725309653
SCRG1					NFIL3						SRPX2							ENSG00000241343	RPL36A	ribosomal protein L36a	6173	GO:0000184	TAS	BP	-2.409790254	-0.2508693631	-9.128645084	0.00000003991273559	0.00001126644419	8.801785459			ENSG00000125384	PTGER2	prostaglandin E receptor 2	5732	GO:0004957	IBA	MF	3.902553571	2.691879241	9.493071378	0.000001503612107	0.0004024668406	5.694207572
OSBPL5					PRORP						CTSS							ENSG00000144681	STAC	SH3 and cysteine rich domain	6769	GO:0003009	IBA	BP	-2.151445168	2.823818663	-9.015711291	0.0000000479669325	0.00001269204318	8.782118599			ENSG00000117643	MAN1C1	mannosidase alpha class 1C member 1	57134	GO:0000139	IBA	CC	4.978448537	2.783837511	9.501228599	0.000001491167874	0.0004024668406	5.67356484
CDH6					PTER						SEL1L3							ENSG00000125246	CLYBL	citramalyl-CoA lyase	171425	GO:0000287	IDA	MF	2.399269808	0.8518509124	9.078115507	0.00000004332593846	0.00001171302121	8.730160722			ENSG00000143367	TUFT1	tuftelin 1	7286	GO:0005515	IPI	MF	-2.130903296	5.275746911	-9.468003041	0.000001542564368	0.0004069945901	5.658860125
CC2D2A					HEIH						ABCA6							ENSG00000185189	NRBP2	nuclear receptor binding protein 2	340371	GO:0004674	IBA	MF	-1.390654861	4.407787585	-9.009785172	0.00000004843388411	0.00001269204318	8.674942958			ENSG00000166833	NAV2	neuron navigator 2	89797	GO:0003025	IEA	BP	2.952348544	4.900942325	9.394266646	0.00000166361414	0.0004245610044	5.655802032
SLC22A3					BEND7						CALCOCO2							ENSG00000147162	OGT	O-linked N-acetylglucosamine (GlcNAc) transferase	8473	GO:0000123	IDA	CC	-1.333175153	6.586625131	-8.998937397	0.00000004930098704	0.00001269204318	8.634527651			ENSG00000168899	VAMP5	vesicle associated membrane protein 5	10791	GO:0005515	IPI	MF	1.228291281	5.475764749	9.43132256	0.000001601543273	0.0004166042635	5.600400262
CCL7					CGB8						LENG8							ENSG00000087087	SRRT	serrate, RNA effector molecule	51593	GO:0000398	TAS	BP	-0.8704281075	5.529681746	-8.979753705	0.00000005087434831	0.00001278688415	8.584268889			ENSG00000136068	FLNB	filamin B	2317	GO:0001725	IEA	CC	-1.470491246	7.856096819	-9.346857795	0.000001746853961	0.0004245610044	5.549098903
CSF1					SLCO2A1						HYI							ENSG00000223749							-2.578785966	3.074766363	-8.885296366	0.0000000594233917	0.00001453733855	8.563420707			ENSG00000154678	PDE1C	phosphodiesterase 1C	5137	GO:0004114	IBA	MF	-1.571175619	6.14182339	-9.35985931	0.000001723586216	0.0004245610044	5.524569742
EML1					FOXN3-AS1						OMD							ENSG00000203761							-2.486292535	0.1814263241	-8.917751205	0.00000005632825177	0.00001396636167	8.550063322			ENSG00000135218	CD36	CD36 molecule	948	GO:0000122	IEA	BP	-4.707087617	-0.8980702863	-9.906272576	0.0000009940040719	0.0003427352223	5.508248013
CXCL8					ORMDL1						GPD1L							ENSG00000214826							-2.916365452	-0.7568964024	-9.076925111	0.00000004340993254	0.00001171302121	8.545502523			ENSG00000116729	WLS	Wnt ligand secretion mediator	79971	GO:0000139	TAS	CC	1.494884194	6.487333619	9.335298638	0.000001767826231	0.0004245610044	5.493821868
SERAC1					KIAA1549L						MEG3							ENSG00000172379	ARNT2	aryl hydrocarbon receptor nuclear translocator 2	9915	GO:0000790	ISA	CC	-3.210926407	3.646293018	-8.877030694	0.00000006023971069	0.00001454313436	8.530395632			ENSG00000115457	IGFBP2	insulin like growth factor binding protein 2	3485	GO:0005102	TAS	MF	4.708408231	8.257023011	9.277185147	0.000001877477963	0.0004280881542	5.490172869
BRSK1					CASP4						LGALS3							ENSG00000237187	NR2F1-AS1	NR2F1 antisense RNA 1	441094				1.619121573	3.618206871	8.839666273	0.00000006407867237	0.00001507327539	8.502894299			ENSG00000072682	P4HA2	prolyl 4-hydroxylase subunit alpha 2	8974	GO:0004656	IBA	MF	-1.556825393	7.246829397	-9.301836289	0.000001830090728	0.0004278474134	5.488539665
ANKRD28					SLC4A4						PLAAT4							ENSG00000073605	GSDMB	gasdermin B	55876	GO:0001786	IBA	MF	-3.72377117	0.1436036788	-8.842223901	0.00000006380791713	0.00001507327539	8.400305188			ENSG00000116883							-3.503604446	-0.9308723312	-9.976262105	0.0000009280041974	0.0003388147182	5.482135773
PACSIN2					RTL5						FER1L4							ENSG00000240053	LY6G5B	lymphocyte antigen 6 family member G5B	58496	GO:0005576	IEA	CC	-4.133072513	-1.626250937	-9.28441712	0.0000000310511834	0.000009339788739	8.400145504			ENSG00000144283	PKP4	plakophilin 4	8502	GO:0000922	IDA	CC	-0.9954927275	5.482956172	-9.321593737	0.000001793045554	0.0004245610044	5.479528926
FAM225B					SGTB						KRTAP1-5							ENSG00000134259	NGF	nerve growth factor	4803	GO:0000186	TAS	BP	-3.602424048	1.496090933	-8.717023493	0.00000007857819838	0.0000172160777	8.331407132			ENSG00000243244	STON1	stonin 1	11037	GO:0008021	IBA	CC	2.28736274	4.59727387	9.231353859	0.000001969149515	0.0004381713541	5.462406113
TJP2					NACAD						SH3BP5-AS1							ENSG00000138834	MAPK8IP3	mitogen-activated protein kinase 8 interacting protein 3	23162	GO:0000139	ISS	CC	-2.149956207	3.366156007	-8.761391062	0.00000007297287737	0.00001655935065	8.327372088			ENSG00000214193	SH3D21	SH3 domain containing 21	79729	GO:0005654	IDA	CC	-3.398494114	0.5882929222	-9.323436368	0.00000178963225	0.0004245610044	5.434517906
ST3GAL5					SQSTM1						NR2F1							ENSG00000105290	APLP1	amyloid beta precursor like protein 1	333	GO:0005515	IPI	MF	-3.175769264	0.6131148653	-8.707890746	0.00000007978680106	0.00001722268501	8.290195455			ENSG00000121210	TMEM131L	transmembrane 131 like	23240	GO:0005737	IDA	CC	-1.319646278	3.157920138	-9.13259449	0.000002183591807	0.0004744559658	5.391371565
CTSL					SPACA6						MALAT1							ENSG00000058668	ATP2B4	ATPase plasma membrane Ca2+ transporting 4	493	GO:0003407	IEA	BP	-1.193685786	8.138316344	-8.752949707	0.00000007400625426	0.00001655935065	8.266746987			ENSG00000102287	GABRE	gamma-aminobutyric acid type A receptor subunit epsilon	2564	GO:0004890	IBA	MF	-3.855602876	2.480671992	-9.096314374	0.000002268609922	0.0004815972029	5.363296296
TXLNB					SLC35A3						ZNF219							ENSG00000223959	AFG3L1P	AFG3 like matrix AAA peptidase subunit 1, pseudogene	172				-1.594220172	2.280347818	-8.67122961	0.00000008483723456	0.00001768856341	8.240606975			ENSG00000049192	ADAMTS6	ADAM metallopeptidase with thrombospondin type 1 motif 6	11174	GO:0003279	IEA	BP	-2.480062429	4.10737193	-9.111709469	0.000002232103581	0.0004793572213	5.337178892
ALDOC					EWSR1						PER1							ENSG00000157514	TSC22D3	TSC22 domain family member 3	1831	GO:0000981	ISM	MF	2.472847462	6.643694769	8.754194053	0.00000007385296823	0.00001655935065	8.230174201			ENSG00000176490	DIRAS1	DIRAS family GTPase 1	148252	GO:0003924	IBA	MF	-1.801027838	3.133292495	-9.079615104	0.000002308940906	0.0004845889727	5.335027731
TMEM132A					STK32B						NRIP1							ENSG00000223764	LINC02593	long intergenic non-protein coding RNA 2593	100130417				-4.622385728	-1.614271894	-8.99271993	0.00000004980527081	0.00001269204318	8.174273194			ENSG00000188313	PLSCR1	phospholipid scramblase 1	5359	GO:0001228	IDA	MF	1.309517438	4.114335083	9.052109179	0.000002377073255	0.0004878018439	5.274308227
FAM180A					CSTA						DLC1							ENSG00000134138	MEIS2	Meis homeobox 2	4212	GO:0000122	TAS	BP	-1.538424497	4.912262031	-8.715200717	0.00000007881788352	0.0000172160777	8.157851378			ENSG00000169071	ROR2	receptor tyrosine kinase like orphan receptor 2	4920	GO:0001502	IEA	BP	5.551712159	2.206178578	9.282498189	0.000001867153426	0.0004280881542	5.254665926
OSBPL10					RNF139-AS1						ZNHIT6							ENSG00000104611	SH2D4A	SH2 domain containing 4A	63898	GO:0005515	IPI	MF	-1.952437393	5.110528496	-8.688427206	0.00000008242776958	0.00001740796768	8.111659879			ENSG00000104611	SH2D4A	SH2 domain containing 4A	63898	GO:0005515	IPI	MF	-1.692087605	4.674646825	-9.060841074	0.000002355211499	0.0004878018439	5.232651005
RAB27B					STAC3						SERPING1							ENSG00000223403	MEG9	maternally expressed 9	100507257				-4.468071282	-0.1863494522	-8.68759514	0.00000008254268523	0.00001740796768	8.070256466			ENSG00000184545	DUSP8	dual specificity phosphatase 8	1850	GO:0000188	IBA	BP	-3.596727574	0.4094426016	-9.239846217	0.000001951803914	0.0004381713541	5.226536703
NDUFA4L2					TENT5C						TBC1D16							ENSG00000138395	CDK15	cyclin dependent kinase 15	65061	GO:0000083	IBA	BP	-2.172834029	2.297711272	-8.531800499	0.0000001073060664	0.00002094523092	8.018785471			ENSG00000198157	HMGN5	high mobility group nucleosome binding domain 5	79366	GO:0000785	IEA	CC	2.040840413	0.9050148778	9.03130131	0.000002430059554	0.0004931952737	5.151336112
MMP28					MFSD8						KRT19							ENSG00000167996	FTH1	ferritin heavy chain 1	2495	GO:0004322	IBA	MF	1.739959476	11.55993564	8.554856226	0.0000001031997952	0.00002080780047	8.014664644			ENSG00000162706	CADM3	cell adhesion molecule 3	57863	GO:0005515	IPI	MF	12.87742796	7.1176194	9.335674544	0.000001767139937	0.0004245610044	5.150176523
ALPL					DAD1						FAM219A							ENSG00000007392	LUC7L	LUC7 like	55692	GO:0003729	IBA	MF	-0.9309444179	3.890111264	-8.590752944	0.00000009712991391	0.00002002404113	7.999117189			ENSG00000100605	ITPK1	inositol-tetrakisphosphate 1-kinase	3705	GO:0000287	IEA	MF	0.9994181509	5.891627492	9.020755159	0.000002457401765	0.0004933234044	5.149708129
STS					EXOSC7						KLF7							ENSG00000223705	NSUN5P1	NSUN5 pseudogene 1	155400	GO:0001510	IBA	BP	-2.408576745	1.741854361	-8.494105698	0.0000001143908885	0.00002186295856	7.965077904			ENSG00000075826	SEC31B	SEC31 homolog B, COPII coat complex component	25956	GO:0000139	IEA	CC	-1.872280507	1.472625166	-8.876162797	0.000002867824467	0.0005350085866	5.112030008
TDG					ATP11C						PABPC1L							ENSG00000099365	STX1B	syntaxin 1B	112755	GO:0000149	IBA	MF	-4.315818801	-0.1887331847	-8.557763112	0.0000001026938392	0.00002080780047	7.915290571			ENSG00000111261	MANSC1	MANSC domain containing 1	54682	GO:0005515	IPI	MF	1.434555754	3.878545642	8.864209005	0.000002904932922	0.0005365120613	5.094399026
CD302					HENMT1						TRNP1							ENSG00000269858	EGLN2	egl-9 family hypoxia inducible factor 2	112398	GO:0001558	NAS	BP	-1.687761395	1.743618711	-8.461799826	0.0000001208511111	0.00002236880883	7.912068884			ENSG00000114861	FOXP1	forkhead box P1	27086	GO:0000122	IBA	BP	-1.291360081	5.277690536	-8.958888978	0.00000262465334	0.0005156885376	5.088629322
SPATA6					KIAA1958						CSAD							ENSG00000167766	ZNF83	zinc finger protein 83	55769	GO:0000790	IBA	CC	-1.19069983	4.228956076	-8.546016414	0.0000001047544503	0.00002089168102	7.902726385			ENSG00000170677	SOCS6	suppressor of cytokine signaling 6	9306	GO:0001772	IDA	CC	-0.8947000306	4.996517543	-8.944970197	0.000002663954726	0.0005179008403	5.084399821
RPS6KA1					RAB3B						NTAN1							ENSG00000168010	ATG16L2	autophagy related 16 like 2	89849	GO:0000045	IBA	BP	-2.190978937	1.933521527	-8.456656967	0.0000001219141532	0.00002236880883	7.897215521			ENSG00000258727	LOC102724814	uncharacterized LOC102724814	102724814				-1.993829412	1.940390554	-8.82743179	0.000003022396438	0.0005472611746	5.083448454
MTCL1					CITED2						RIMKLB							ENSG00000033867	SLC4A7	solute carrier family 4 member 7	9497	GO:0005452	IEA	MF	-1.602615845	4.404263032	-8.51584882	0.0000001102466306	0.00002129268608	7.845702495			ENSG00000102359	SRPX2	sushi repeat containing protein X-linked 2	27286	GO:0001525	IEA	BP	3.070487823	5.950487292	8.899355457	0.000002797281316	0.0005285977752	5.057715911
IL6					NSUN5P2						UBE2L6							ENSG00000164056	SPRY1	sprouty RTK signaling antagonist 1	10252	GO:0000132	IEA	BP	4.177890211	4.975454967	8.433079957	0.0000001269139628	0.00002282958225	7.825370825			ENSG00000151491	EPS8	epidermal growth factor receptor pathway substrate 8	2059	GO:0003779	IBA	MF	1.295053274	7.395082325	8.920943096	0.000002733304684	0.0005258479606	5.056345182
FZD5					ACSS3						OLFML2A							ENSG00000162702	ZNF281	zinc finger protein 281	23528	GO:0000122	IDA	BP	-1.277409486	5.070795454	-8.476934237	0.0000001177785384	0.00002218463458	7.740745684			ENSG00000134830	C5AR2	complement component 5a receptor 2	27202	GO:0002430	IBA	BP	3.801351147	1.826524863	8.997644281	0.000002518490938	0.0005001506359	5.054741163
EPGN					RBM25						PTGS1							ENSG00000242294	STAG3L5P	stromal antigen 3-like 5 pseudogene	101735302				-3.597341932	-0.7874763481	-8.534321442	0.0000001068488939	0.00002094523092	7.70402477			ENSG00000138696	BMPR1B	bone morphogenetic protein receptor type 1B	658	GO:0001501	IMP	BP	2.130856802	3.227421285	8.765080426	0.000003233448268	0.0005742168852	5.020168326
KRT34					GPR162						MAOA							ENSG00000204592	HLA-E	major histocompatibility complex, class I, E	3133	GO:0000139	TAS	CC	0.8590422492	8.129084428	8.43329264	0.0000001268679168	0.00002282958225	7.700229811			ENSG00000163131	CTSS	cathepsin S	1520	GO:0001968	IPI	MF	3.412515921	-0.499479302	9.588973861	0.000001364142097	0.0003985997236	4.982769531
ZDHHC2					UGGT1						FAM193B							ENSG00000112357	PEX7	peroxisomal biogenesis factor 7	5191	GO:0001764	IEA	BP	1.27377209	2.473202095	8.297886604	0.0000001600259622	0.0000272398802	7.632715651			ENSG00000091490	SEL1L3	SEL1L family member 3	23231	GO:0005654	IDA	CC	-1.653697314	5.921029885	-8.847246662	0.000002958483875	0.0005409924623	4.966003663
PRELID2					STING1						PNISR							ENSG00000167524	RSKR	ribosomal protein S6 kinase related	124923	GO:0004674	IEA	MF	-2.655099563	-0.9817070128	-8.473382747	0.000000118492162	0.00002218463458	7.612435893			ENSG00000154262	ABCA6	ATP binding cassette subfamily A member 6	23460	GO:0005319	IBA	MF	5.160431571	3.483347488	8.726263626	0.000003372853567	0.000587672005	4.953908725
STARD13					MBOAT1						SLC26A10							ENSG00000163565	IFI16	interferon gamma inducible protein 16	3428	GO:0000122	IDA	BP	1.207690431	7.475277822	8.371405128	0.0000001410310744	0.00002512270052	7.570695002			ENSG00000147119	CHST7	carbohydrate sulfotransferase 7	56548	GO:0000139	TAS	CC	1.86834515	2.556923506	8.675257479	0.000003566003655	0.0006098196436	4.923238096
GSE1					SENP7						TMEM229B							ENSG00000177954	RPS27	ribosomal protein S27	6232	GO:0000028	IBA	BP	1.701896089	9.184118782	8.316996921	0.0000001548450729	0.00002705807045	7.53149134			ENSG00000136436	CALCOCO2	calcium binding and coiled-coil domain 2	10241	GO:0000421	IEA	CC	1.273265505	7.456490842	8.784689131	0.000003165406325	0.0005675911594	4.909720048
FBXO41					SEC61A2						CST3							ENSG00000175265	GOLGA8A	golgin A8 family member A	23015	GO:0000137	IBA	CC	-3.548883163	1.35735725	-8.217402293	0.0000001839115776	0.00002894031314	7.503507312			ENSG00000167615	LENG8	leukocyte receptor cluster member 8	114823	GO:0005515	IPI	MF	-2.023434363	5.678180381	-8.754031139	0.000003272484668	0.0005756144698	4.869661058
S1PR3					MBP						NPTN-IT1							ENSG00000104435	STMN2	stathmin 2	11075	GO:0005515	IPI	MF	8.209249327	7.405094416	8.219240903	0.0000001833263209	0.00002894031314	7.495791271			ENSG00000178922	HYI	hydroxypyruvate isomerase (putative)	81888	GO:0003674	ND	MF	-0.9630571163	2.830174479	-8.604536159	0.000003853861516	0.0006324714193	4.834724604
C1GALT1					HIF3A						SAMHD1							ENSG00000167554	ZNF610	zinc finger protein 610	162963	GO:0000978	IBA	MF	1.554169065	1.259189682	8.215421788	0.0000001845441813	0.00002894031314	7.487538301			ENSG00000127083	OMD	osteomodulin	4958	GO:0005576	TAS	CC	7.984608336	3.713616676	8.896840416	0.000002804839567	0.0005285977752	4.830136136
GATA6					ZNF571-AS1						NR2F1-AS1							ENSG00000205476	CCDC85C	coiled-coil domain containing 85C	317762	GO:0005912	IEA	CC	-4.074873383	0.971344545	-8.198782348	0.0000001899495273	0.00002953554176	7.464755615			ENSG00000254726	MEX3A	mex-3 RNA binding family member A	92312	GO:0000932	IDA	CC	-1.841343084	1.016298541	-8.604283587	0.000003854933517	0.0006324714193	4.797002274
DST					FZD6						RPL32P3							ENSG00000151414	NEK7	NIMA related kinase 7	140609	GO:0000922	IEA	CC	-3.144702011	6.821952631	-8.286109172	0.0000001633086343	0.0000272398802	7.44569947			ENSG00000188517	COL25A1	collagen type XXV alpha 1 chain	84570	GO:0001540	IDA	MF	-4.768602884	-0.04866486662	-8.686624696	0.000003521945089	0.0006079140546	4.789678764
ENPP4					SMIM19						SMIM10							ENSG00000169045	HNRNPH1	heterogeneous nuclear ribonucleoprotein H1	3187	GO:0000398	IC	BP	-0.9035979625	7.309832147	-8.292824102	0.0000001614284967	0.0000272398802	7.444870865			ENSG00000152642	GPD1L	glycerol-3-phosphate dehydrogenase 1 like	23171	GO:0002027	IMP	BP	1.136396673	4.179093121	8.563200538	0.000004033670783	0.0006422229801	4.731789692
NIPAL2					RASA4						NR1H3							ENSG00000146830	GIGYF1	GRB10 interacting GYF protein 1	64599	GO:0005515	IPI	MF	-1.183869456	4.212592836	-8.28070156	0.0000001648393272	0.00002724749527	7.438921323			ENSG00000104415	CCN4	cellular communication network factor 4	8840	GO:0001649	IEA	BP	2.39668039	6.071787282	8.623780093	0.000003773123793	0.0006324714193	4.72428114
NEAT1					MAP4K3-DT						CLK2							ENSG00000236871	LINC00106	long intergenic non-protein coding RNA 106	751580				-5.096848368	-1.682689374	-8.810347183	0.00000006726958322	0.00001562357358	7.434639334			ENSG00000214548	MEG3	maternally expressed 3	55384	GO:0030308	IEA	BP	-2.74934018	7.075185263	-8.588009007	0.000003924692724	0.0006324714193	4.703410514
FRMD4B					MRPL24						KRTAP1-1							ENSG00000173209	AHSA2P	activator of HSP90 ATPase homolog 2, pseudogene	130872	GO:0001671	IBA	MF	-2.356356022	3.486188365	-8.230727455	0.000000179713678	0.00002894031314	7.426105304			ENSG00000131981	LGALS3	galectin 3	3958	GO:0001772	IBA	CC	1.717243681	6.258112471	8.590926635	0.000003912086906	0.0006324714193	4.672924003
DDX58					A2M						ZNF767P							ENSG00000163463	KRTCAP2	keratinocyte associated protein 2	200185	GO:0006487	IMP	BP	-3.024587467	-0.5281315324	-8.309508999	0.0000001568539191	0.00002715052555	7.420415565			ENSG00000133321	PLAAT4	phospholipase A and acyltransferase 4	5920	GO:0004623	IBA	MF	2.824173863	1.805723047	8.461493085	0.000004515887636	0.0007029100159	4.661336221
MMD					TMEM258						STX1B							ENSG00000172346	CSDC2	cold shock domain containing C2	27254	GO:0003723	NAS	MF	-3.735548398	0.372805759	-8.160583746	0.0000002029922605	0.00003129833609	7.347443954			ENSG00000088340	FER1L4	fer-1 like family member 4 (pseudogene)	80307	GO:0007009	IBA	BP	-4.50097361	-0.3820524515	-8.613466295	0.000003816165338	0.0006324714193	4.621227633
PPME1					DPF1						MMP16							ENSG00000005379	TSPOAP1	TSPO associated protein 1	9256	GO:0005515	IPI	MF	-3.198340678	0.7556440583	-8.137476239	0.0000002113324043	0.00003231272462	7.34450214			ENSG00000118508	RAB32	RAB32, member RAS oncogene family	10981	GO:0003924	IBA	MF	-1.449360423	4.918091563	-8.521358093	0.000004224958107	0.000666929498	4.616988919
DPP4					FOXP2						INE1							ENSG00000149806	FAU	FAU ubiquitin like and ribosomal protein S30 fusion	2197	GO:0003723	HDA	MF	1.064689389	6.230517019	8.223218459	0.000000182066842	0.00002894031314	7.285314851			ENSG00000186352	ANKRD37	ankyrin repeat domain 37	353322	GO:0005515	IPI	MF	-3.913087251	1.846440058	-8.368671253	0.000005010658492	0.0007344591404	4.594760272
SIRPA					ANKFN1						ISM1							ENSG00000110876	SELPLG	selectin P ligand	6404	GO:0001618	IEA	MF	-1.916730425	1.611315583	-8.027565271	0.0000002561840584	0.00003672238363	7.177666631			ENSG00000221852	KRTAP1-5	keratin associated protein 1-5	83895	GO:0003674	ND	MF	-2.610728564	3.948670084	-8.432450643	0.000004664764488	0.0007062450937	4.591523521
SMARCA2					ATP6V0E1						ZC3HAV1							ENSG00000250067	YJEFN3	YjeF N-terminal domain containing 3	374887	GO:0002040	ISS	BP	-2.826709795	-1.487219323	-8.222900386	0.0000001821672257	0.00002894031314	7.165442343			ENSG00000224660	SH3BP5-AS1	SH3BP5 antisense RNA 1	100505696				-1.645898427	1.212955842	-8.381510004	0.000004938863481	0.0007297269571	4.581635074
MILR1					ARSI						KDM3A							ENSG00000147437	GNRH1	gonadotropin releasing hormone 1	2796	GO:0000003	IBA	BP	-2.803348926	-1.300232057	-8.323550247	0.0000001531089788	0.00002701195715	7.140322622			ENSG00000175745	NR2F1	nuclear receptor subfamily 2 group F member 1	7025	GO:0000122	IBA	BP	3.030073947	5.313732544	8.427290935	0.000004691764664	0.0007062450937	4.570540117
MFSD2B					HAS2						MAMDC4							ENSG00000173706	HEG1	heart development protein with EGF like domains 1	57493	GO:0001570	IEA	BP	-2.196141558	6.973138841	-8.110909759	0.0000002213641559	0.00003341681498	7.128897793			ENSG00000132357	CARD6	caspase recruitment domain family member 6	84674	GO:0005515	IPI	MF	1.660301263	4.199061375	8.410883183	0.000004778753015	0.0007117644308	4.565232068
IGF2					FMN2						OGT							ENSG00000077782	FGFR1	fibroblast growth factor receptor 1	2260	GO:0000122	IEA	BP	0.8215095352	7.887143448	8.108763565	0.0000002221959575	0.00003341681498	7.126064561			ENSG00000261468							2.691590594	1.282895154	8.434031795	0.000004656524143	0.0007062450937	4.551809182
GTF2IRD1					MORC4						SNHG3							ENSG00000137504	CREBZF	CREB/ATF bZIP transcription factor	58487	GO:0000790	ISA	CC	-1.739456064	3.925094056	-8.080405861	0.0000002334976692	0.00003455012287	7.124054806			ENSG00000251562	MALAT1	metastasis associated lung adenocarcinoma transcript 1	378938	GO:0005634	IDA	CC	-1.981625622	6.164066209	-8.458891856	0.000004529010336	0.0007029100159	4.529301488
MYO6					SMIM3						FGF2							ENSG00000115884	SDC1	syndecan 1	6382	GO:0001523	TAS	BP	-3.383908446	2.897278148	-8.034524756	0.0000002530692057	0.00003656152588	7.108154049			ENSG00000214176							-1.73954107	2.257385949	-8.301352784	0.000005406033683	0.0007512850392	4.520867968
ST3GAL6					SLC9A5						HNRNPH1							ENSG00000101439	CST3	cystatin C	1471	GO:0001540	IPI	MF	1.913480178	8.287160162	8.092966613	0.00000022841952	0.00003407350693	7.097958562			ENSG00000081277	PKP1	plakophilin 1	5317	GO:0001533	TAS	CC	-4.852251658	-1.53551357	-9.596055366	0.000001354414104	0.0003985997236	4.509998166
SPAG4					RPL37						APOL3							ENSG00000170473	PYM1	PYM homolog 1, exon junction complex associated factor	84305	GO:0000184	IDA	BP	0.7732616294	4.33295203	8.042240011	0.0000002496621767	0.0000363555684	7.047866726			ENSG00000198624	CCDC69	coiled-coil domain containing 69	26112	GO:0005634	IBA	CC	2.612646482	3.457284229	8.287367457	0.000005492327554	0.0007520427654	4.498551143
VIT					SERINC1						ERBB3							ENSG00000204291	COL15A1	collagen type XV alpha 1 chain	1306	GO:0001525	IBA	BP	3.530095544	8.470988404	8.050790055	0.0000002459422861	0.00003610039252	7.035506504			ENSG00000165804	ZNF219	zinc finger protein 219	51222	GO:0000122	IDA	BP	1.685079722	3.186056947	8.286602392	0.000005497090981	0.0007520427654	4.486620569
DARS1-AS1					CCDC136						CCDC85C							ENSG00000177943	MAMDC4	MAM domain containing 4	158056	GO:0015031	IEA	BP	-2.351051544	-0.4366991017	-7.978207872	0.0000002794535657	0.00003914056507	7.02864449			ENSG00000179094	PER1	period circadian regulator 1	5187	GO:0000122	IBA	BP	1.730831418	4.652180492	8.345736338	0.000005141733937	0.0007477376699	4.480140813
PHLDB2					HACD1						DDX47							ENSG00000142102	PGGHG	protein-glucosylgalactosylhydroxylysine glucosidase	80162	GO:0004553	IBA	MF	-2.06126307	2.9757429	-7.970000573	0.0000002835316065	0.00003941089331	6.999895442			ENSG00000198483	ANKRD35	ankyrin repeat domain 35	148741				2.7874571	2.804446545	8.238305496	0.000005807020104	0.0007660703879	4.451302621
KCTD15					RPL23						TLR3							ENSG00000151006	PRSS53	serine protease 53	339105	GO:0004252	IBA	MF	-4.148254687	-1.499576953	-8.288060115	0.0000001627600403	0.0000272398802	6.985624141			ENSG00000180530	NRIP1	nuclear receptor interacting protein 1	8204	GO:0000118	IEA	CC	-1.166752276	4.775458414	-8.332063524	0.000005221634566	0.0007512850392	4.400474808
ACSL5					U2AF1						GLI4							ENSG00000120708	TGFBI	transforming growth factor beta induced	7045	GO:0001525	IEP	BP	-4.938356422	8.993215629	-7.935889822	0.0000003011564681	0.00004154600659	6.935234655			ENSG00000164741	DLC1	DLC1 Rho GTPase activating protein	10395	GO:0001843	ISS	BP	-1.717517991	6.985537658	-8.300672692	0.000005410196016	0.0007512850392	4.358599202
SGPL1					ZDHHC17						TGFBR2							ENSG00000198612	COPS8	COP9 signalosome subunit 8	10920	GO:0000338	IDA	BP	1.904381868	7.247966445	8.01135582	0.000000263594804	0.00003749176328	6.926468497			ENSG00000172292	CERS6	ceramide synthase 6	253782	GO:0003677	IEA	MF	1.641398499	5.760054617	8.307217772	0.000005370281757	0.0007512850392	4.356096155
LAMA3					LRP8						FBLN1							ENSG00000132481	TRIM47	tripartite motif containing 47	91107	GO:0004842	IDA	MF	2.557472268	3.495135358	7.895261987	0.0000003236481661	0.00004320780706	6.920055114			ENSG00000117174	ZNHIT6	zinc finger HIT-type containing 6	54680	GO:0000463	IBA	BP	0.8673110508	5.131809226	8.304406223	0.000005387388484	0.0007512850392	4.352477178
BNIP3L					EMILIN2						STAG3L5P							ENSG00000108379	WNT3	Wnt family member 3	7473	GO:0000902	IMP	BP	-2.493821879	0.09468008074	-7.880849339	0.0000003320416827	0.00004320780706	6.884010647			ENSG00000137962	ARHGAP29	Rho GTPase activating protein 29	9411	GO:0005096	IBA	MF	1.742694791	6.89310699	8.30072209	0.00000540989357	0.0007512850392	4.337447035
WWP2					PRMT9						PMP22							ENSG00000143222	UFC1	ubiquitin-fold modifier conjugating enzyme 1	51506	GO:0005515	IPI	MF	0.7758792694	6.183015298	7.98905766	0.0000002741561083	0.00003869397134	6.864843314			ENSG00000264112							-1.927426443	1.031484699	-8.160482744	0.000006346838612	0.0008140261273	4.329686342
PCSK1					ATP5MC1						SV2A							ENSG00000162746	FCRLB	Fc receptor like B	127943	GO:0004888	IBA	MF	-2.975861423	-0.1126704653	-7.888355698	0.000000327642266	0.00004320780706	6.846955265			ENSG00000149131	SERPING1	serpin family G member 1	710	GO:0001869	IDA	BP	2.8452714	6.578646037	8.250987985	0.000005723847912	0.0007648698339	4.299100833
PLOD2					NENF						TFPI							ENSG00000091409	ITGA6	integrin subunit alpha 6	3655	GO:0005515	IPI	MF	-3.597214068	2.968552694	-7.85795739	0.0000003458424215	0.00004398663794	6.814433191			ENSG00000153250	RBMS1	RNA binding motif single stranded interacting protein 1	5937	GO:0003690	NAS	MF	0.9739510378	7.009414925	8.263770378	0.000005641320903	0.0007605077062	4.29514173
MAN1A1					ERBIN						STAMBPL1							ENSG00000255031							-2.464841527	-0.1871382108	-7.838735211	0.0000003578919125	0.00004497671788	6.800867575			ENSG00000116128	BCL9	BCL9 transcription coactivator	607	GO:0003713	IEA	MF	-0.9063224275	3.73480178	-8.191191976	0.00000612761267	0.0007914047441	4.294987017
IL6R					FOXO3						SLC2A1							ENSG00000170860	LSM3	LSM3 homolog, U6 small nuclear RNA and mRNA degradation associated	27258	GO:0000398	IBA	BP	1.42560122	5.17614074	7.925956471	0.0000003065007867	0.00004165686247	6.795351206			ENSG00000111321	LTBR	lymphotoxin beta receptor	4055	GO:0005515	IPI	MF	0.791177372	7.279287989	8.245984557	0.00000575650587	0.0007648698339	4.284331275
INHBE					UBE2V1						FRMD6							ENSG00000205213	LGR4	leucine rich repeat containing G protein-coupled receptor 4	55366	GO:0001649	ISS	BP	-3.695915666	4.260885345	-7.886190323	0.0000003289051085	0.00004320780706	6.789292463			ENSG00000183775	KCTD16	potassium channel tetramerization domain containing 16	57528	GO:0005515	IPI	MF	-2.751314213	2.882225089	-8.10471165	0.000006766939606	0.0008331907172	4.273395465
LDB2					PIGH						GBA2							ENSG00000165410	CFL2	cofilin 2	1073	GO:0005515	IPI	MF	-1.117778607	6.646898372	-7.929712595	0.000000304468402	0.00004165686247	6.771510493			ENSG00000167291	TBC1D16	TBC1 domain family member 16	125058	GO:0001919	IDA	BP	1.183966985	6.747813373	8.225721498	0.000005890837987	0.0007716162183	4.246546047
PLAT					MDM4						P4HA1							ENSG00000104852	SNRNP70	small nuclear ribonucleoprotein U1 subunit 70	6625	GO:0000398	IBA	BP	-1.035432117	5.774608336	-7.917946149	0.0000003108824059	0.000041941694	6.740751336			ENSG00000171345	KRT19	keratin 19	3880	GO:0005200	TAS	MF	-5.065700136	0.8848445319	-8.085976293	0.000006914725301	0.0008375953989	4.224629757
LEPR					EGR2						NFIA							ENSG00000114770	ABCC5	ATP binding cassette subfamily C member 5	10057	GO:0005524	IEA	MF	-1.421967694	4.166175656	-7.861883833	0.0000003434335198	0.00004398663794	6.700366385			ENSG00000157551	KCNJ15	potassium inwardly rectifying channel subfamily J member 15	3772	GO:0005242	IBA	MF	3.82339801	2.279233458	8.063891349	0.000007093421746	0.0008375953989	4.219996194
SIAH2					NOMO2						ANKRD13A							ENSG00000172175	MALT1	MALT1 paracaspase	10892	GO:0001650	IDA	CC	-1.841329948	5.159587873	-7.882489129	0.0000003310753904	0.00004320780706	6.695875158			ENSG00000164970	FAM219A	family with sequence similarity 219 member A	203259				-0.9018895316	4.268517059	-8.154251668	0.000006392346066	0.0008142085482	4.216503351
ANKRD29					NAA40						HLA-E							ENSG00000158163	DZIP1L	DAZ interacting zinc finger protein 1 like	199221	GO:0005515	IPI	MF	-1.06274139	2.55830148	-7.770207067	0.0000004045286715	0.00004934016241	6.67105741			ENSG00000118263	KLF7	Kruppel like factor 7	8609	GO:0000122	IMP	BP	-1.226070302	5.638618649	-8.195738086	0.000006095860008	0.0007914047441	4.209437998
DNM1					RPS2P5						KCNK15							ENSG00000132640	BTBD3	BTB domain containing 3	22903	GO:0005515	IPI	MF	-1.495766197	4.010868635	-7.83481717	0.0000003604011383	0.00004498394616	6.668982526			ENSG00000101104	PABPC1L	poly(A) binding protein cytoplasmic 1 like	80336	GO:0001556	IEA	BP	-2.397418583	1.94248368	-8.020199318	0.00000746180928	0.0008559761217	4.207495374
AKR1C3					SPON2						LTB4R2							ENSG00000091592	NLRP1	NLR family pyrin domain containing 1	22861	GO:0005515	IPI	MF	-1.348467511	4.624543738	-7.855084305	0.0000003476162253	0.00004398663794	6.654135108			ENSG00000253368	TRNP1	TMF1 regulated nuclear protein 1	388610	GO:0003677	ISS	MF	2.317937963	5.605734788	8.139292147	0.000006503044732	0.0008170390011	4.186773512
PAG1					FAM20B						YJEFN3							ENSG00000214021	TTLL3	tubulin tyrosine ligase like 3	26140	GO:0005524	IEA	MF	-3.041395888	2.496208066	-7.747933651	0.0000004210152828	0.00005048881313	6.652465924			ENSG00000139631	CSAD	cysteine sulfinic acid decarboxylase	51380	GO:0004068	IEA	MF	-1.51308415	2.323632294	-8.004472117	0.000007599423812	0.0008663812246	4.179887927
SLC20A1					B4GALNT1						LINC01638							ENSG00000236017							-3.877195892	-0.9561118157	-7.804658108	0.000000380339836	0.0000471518602	6.555296411			ENSG00000157045	NTAN1	N-terminal asparagine amidase	123803	GO:0005515	IPI	MF	0.9150253617	4.935183559	8.132005964	0.000006557709685	0.0008175985584	4.164601761
MYO1D					FMO4						MIRLET7BHG							ENSG00000073756	PTGS2	prostaglandin-endoperoxide synthase 2	5743	GO:0001516	IDA	BP	-3.138394693	1.757066026	-7.684350086	0.0000004720408126	0.00005466722759	6.554184429			ENSG00000261490							-2.482195813	0.4506364232	-8.044130054	0.000007257547046	0.0008419146814	4.164344819
MGLL					KIF5A						CCL2							ENSG00000197696	NMB	neuromedin B	4828	GO:0005179	TAS	MF	1.503774734	1.781333747	7.654512658	0.0000004981655559	0.00005668006744	6.536309717			ENSG00000162804	SNED1	sushi, nidogen and EGF like domains 1	25992	GO:0005112	IBA	MF	3.099273521	6.45583777	8.126936552	0.000006596035801	0.0008175985584	4.158807071
AIG1					ZNF287						MIR590							ENSG00000152795	HNRNPDL	heterogeneous nuclear ribonucleoprotein D like	9987	GO:0003723	HDA	MF	-0.7894169599	6.993169432	-7.784293282	0.0000003944503963	0.00004857299242	6.519990427			ENSG00000115935	WIPF1	WAS/WASL interacting protein family member 1	7456	GO:0001726	IEA	CC	1.278157938	6.266646672	8.141948932	0.000006483234648	0.0008170390011	4.141530748
CCL5					YOD1						PLOD3							ENSG00000087111	PIGS	phosphatidylinositol glycan anchor biosynthesis class S	94005	GO:0003923	IEA	MF	-0.764375651	5.730842178	-7.763486223	0.0000004094313635	0.00004942267538	6.456566157			ENSG00000166532	RIMKLB	ribosomal modification protein rimK like family member B	57494	GO:0005524	IEA	MF	-1.434221389	4.346221101	-8.085256958	0.000006920468483	0.0008375953989	4.135349096
ATXN1					GAL3ST4						UBAP1L							ENSG00000267519							-1.809780272	1.57513454	-7.604921796	0.0000005449660345	0.00005916589823	6.447062544			ENSG00000153246	PLA2R1	phospholipase A2 receptor 1	22925	GO:0001816	IMP	BP	2.167219797	5.025821248	8.071613849	0.000007030376043	0.0008375953989	4.12088324
ABL1					MAPKAPK3						ZBTB16							ENSG00000123575	FAM199X	family with sequence similarity 199, X-linked	139231	GO:0005515	IPI	MF	-0.9168100962	4.081200918	-7.720012743	0.0000004426754973	0.00005274162353	6.445532355			ENSG00000198189	HSD17B11	hydroxysteroid 17-beta dehydrogenase 11	51170	GO:0004303	TAS	MF	0.8994088126	4.222579975	8.039848322	0.000007293646057	0.0008419146814	4.102650819
RNF41					SFPQ						LOC155060							ENSG00000113721	PDGFRB	platelet derived growth factor receptor beta	5159	GO:0000165	TAS	BP	1.153930505	9.819070985	7.677539573	0.0000004778755713	0.00005480038114	6.430397748			ENSG00000156587	UBE2L6	ubiquitin conjugating enzyme E2 L6	9246	GO:0000151	IBA	CC	1.070365963	4.818759546	8.070816164	0.000007036860157	0.0008375953989	4.089732075
SH3BP2					TAFA5						MICAL3							ENSG00000159086	PAXBP1	PAX3 and PAX7 binding protein 1	94104	GO:0000122	IBA	BP	-1.197917644	3.615529844	-7.682363628	0.0000004737349677	0.00005466722759	6.423706421			ENSG00000136205	TNS3	tensin 3	64759	GO:0005515	IPI	MF	2.97320002	6.846079144	8.049416361	0.00000721324434	0.0008419146814	4.06289835
RUNX1T1					MRPL38						HLA-L							ENSG00000165152	PGAP4	post-GPI attachment to proteins GalNAc transferase 4	84302	GO:0000139	IDA	CC	-0.8738751237	3.93309978	-7.698412789	0.0000004602263148	0.00005412969503	6.422410688			ENSG00000136867	SLC31A2	solute carrier family 31 member 2	1318	GO:0005375	IEA	MF	0.9827893706	3.866528216	7.913720319	0.000008448957712	0.0009233360946	3.985990168
HAS3					PHTF2						ADGRG1							ENSG00000179241	LDLRAD3	low density lipoprotein receptor class A domain containing 3	143458	GO:0001540	IEA	MF	1.663843587	4.598708605	7.684120118	0.0000004722366175	0.00005466722759	6.415294628			ENSG00000185585	OLFML2A	olfactomedin like 2A	169611	GO:0030198	IEA	BP	6.411939497	5.331264919	7.81566182	0.000009483482189	0.0009965389101	3.971441717
LRRK2					FMNL1						EGLN2							ENSG00000189058	APOD	apolipoprotein D	347	GO:0000302	IBA	BP	9.149071553	7.516911155	7.580089215	0.0000005700986631	0.0000608416668	6.404353917			ENSG00000095303	PTGS1	prostaglandin-endoperoxide synthase 1	5742	GO:0001516	ISS	BP	2.649769198	4.294313994	7.867885001	0.000008916505819	0.0009574962722	3.963707645
BDKRB1					EXOG						ELF4							ENSG00000261490							-3.237075804	-0.2689709899	-7.607865384	0.0000005420642597	0.00005916589823	6.401764208			ENSG00000189221	MAOA	monoamine oxidase A	4128	GO:0005515	IPI	MF	6.322848101	2.732463123	7.932109493	0.00000826887278	0.0009144779124	3.962930778
BDKRB2					SH3BGRL2						TIPARP							ENSG00000161960	EIF4A1	eukaryotic translation initiation factor 4A1	1973	GO:0000339	TAS	MF	-3.728896559	-0.5954202108	-7.641221963	0.0000005102827312	0.00005674343971	6.378876581			ENSG00000173432	SAA1	serum amyloid A1	6288	GO:0000187	IDA	BP	5.800667553	5.693284529	7.814502711	0.000009496499442	0.0009965389101	3.960246059
NUDT3					ABCA1						AHSA2P							ENSG00000081923	ATP8B1	ATPase phospholipid transporting 8B1	5205	GO:0000287	IEA	MF	-1.711763211	6.026891991	-7.711725963	0.0000004493249893	0.00005318848324	6.375666815			ENSG00000146067	FAM193B	family with sequence similarity 193 member B	54540	GO:0005515	IPI	MF	-1.076811049	3.69950484	-7.882264782	0.000008766887311	0.0009524449514	3.946962657
PGAM1					ATG4A						BST1							ENSG00000004777	ARHGAP33	Rho GTPase activating protein 33	115703	GO:0005096	IBA	MF	-1.292770821	1.249273053	-7.559011634	0.0000005923765198	0.00006106137295	6.36112119			ENSG00000203761							-1.63999766	0.6939669425	-7.801996132	0.000009638185532	0.00100004297	3.903284375
FCRL6					NAXE						APOB							ENSG00000157168	NRG1	neuregulin 1	3084	GO:0000165	TAS	BP	-3.899206622	3.766477942	-7.608045639	0.0000005418870882	0.00005916589823	6.321485006			ENSG00000132424	PNISR	PNN interacting serine and arginine rich protein	25957	GO:0003723	HDA	MF	-0.7762444562	5.239692286	-7.935753213	0.000008233683958	0.0009144779124	3.900625859
CARD9					CENPT						GLA							ENSG00000259820							-3.528985561	-1.828182728	-7.87296009	0.0000003367318784	0.00004350955285	6.284193638			ENSG00000135502	SLC26A10	solute carrier family 26 member 10	65012	GO:0005887	IBA	CC	-3.123569521	-0.6413227691	-7.955645704	0.00000804440194	0.0009004367238	3.896588435
CRP					TRABD2B						CCL13							ENSG00000072274	TFRC	transferrin receptor	7037	GO:0001618	IEA	MF	-0.9133461941	6.915254889	-7.651986576	0.0000005004453305	0.00005668006744	6.278935129			ENSG00000198133	TMEM229B	transmembrane protein 229B	161145	GO:0005515	IPI	MF	1.902516089	1.193292032	7.769561289	0.00001001637198	0.001018092098	3.895250707
ADSS1					MUC12-AS1						PTPRJ							ENSG00000103942	HOMER2	homer scaffold protein 2	9455	GO:0003779	IEA	MF	-1.336343577	2.568794079	-7.550236392	0.0000006019167547	0.0000613553812	6.274577009			ENSG00000101439	CST3	cystatin C	1471	GO:0001540	IPI	MF	1.446699377	7.780371279	7.867831308	0.000008917069621	0.0009574962722	3.850480982
ESR1					TSPAN31						MAPK8IP3							ENSG00000217930	PAM16	presequence translocase associated motor 16	51025	GO:0001405	IGI	CC	-1.998374715	-0.8186852293	-7.570310995	0.0000005803232875	0.00006084440959	6.273280915			ENSG00000276223							3.301548315	-1.427551652	8.425066497	0.000004703456956	0.0007062450937	3.833983128
SPATS2L					NEK10						TCEAL4							ENSG00000112343	TRIM38	tripartite motif containing 38	10475	GO:0000209	IBA	BP	0.7488681832	5.659923797	7.648570355	0.0000005035457344	0.00005668133212	6.252647228			ENSG00000281183	NPTN-IT1	NPTN intronic transcript 1	101241892				-2.200056872	-0.3377479051	-7.840404852	0.000009210149512	0.0009832500077	3.826025609
LRRC34					TK1						LTB4R							ENSG00000186166	CENATAC	centrosomal AT-AC splicing factor	338657	GO:0005515	IPI	MF	-1.563936752	1.850192151	-7.503766813	0.0000006551708791	0.00006394188983	6.244310962			ENSG00000101347	SAMHD1	SAM and HD domain containing deoxynucleoside triphosphate triphosphohydrolase 1	25939	GO:0000724	IDA	BP	3.45717754	6.413224333	7.8272921	0.000009353929863	0.0009928605209	3.810059643
GLDC					STARD8						COL11A2							ENSG00000243156	MICAL3	microtubule associated monooxygenase, calponin and LIM domain containing 3	57553	GO:0003779	IDA	MF	-1.667077067	3.643324397	-7.584109809	0.0000005659490604	0.0000608416668	6.232922361			ENSG00000237187	NR2F1-AS1	NR2F1 antisense RNA 1	441094				1.643911532	4.326966922	7.766867127	0.00001004849787	0.001018092098	3.801974052
DUSP16					EVA1C						ANKRD52							ENSG00000279095							-1.963782873	1.440918389	-7.472591439	0.0000006936261519	0.00006699665594	6.206638486			ENSG00000251474	RPL32P3	ribosomal protein L32 pseudogene 3	132241				-1.311258586	1.640865245	-7.665792057	0.00001133780003	0.001073835019	3.80129566
JAK2					IGFBP5						PODXL							ENSG00000176597	B3GNT5	UDP-GlcNAc:betaGal beta-1,3-N-acetylglucosaminyltransferase 5	84002	GO:0000139	TAS	CC	6.561952896	2.912412719	7.579847465	0.0000005703491765	0.0000608416668	6.197551537			ENSG00000187678	SPRY4	sprouty RTK signaling antagonist 4	81848	GO:0005515	IPI	MF	1.219410946	4.611748559	7.763587021	0.00001008776078	0.001018092098	3.770514151
SVEP1					CEP43						MTSS1							ENSG00000133703	KRAS	KRAS proto-oncogene, GTPase	3845	GO:0000165	TAS	BP	-1.184959719	5.113751938	-7.609448531	0.0000005405102542	0.00005916589823	6.187821215			ENSG00000184785	SMIM10	small integral membrane protein 10	644538	GO:0016021	IEA	CC	1.888547211	2.890247693	7.653172866	0.00001151089941	0.001084667353	3.768545158
KCNT2					SNRNP48						TMTC1							ENSG00000181751	MACIR	macrophage immunometabolism regulator	90355	GO:0005515	IPI	MF	-2.324043337	3.707875561	-7.547186102	0.0000006052702783	0.00006135634843	6.179636526			ENSG00000025434	NR1H3	nuclear receptor subfamily 1 group H member 3	10062	GO:0000122	IBA	BP	1.518385823	2.228055621	7.619264145	0.00001199030135	0.001101735699	3.744380409
GAS5					RPL13						SMG1P7							ENSG00000189129	PLAC9	placenta associated 9	219348	GO:0005515	IPI	MF	2.735365214	4.586728858	7.523844618	0.0000006315844148	0.00006230274646	6.173114203			ENSG00000163739	CXCL1	C-X-C motif chemokine ligand 1	2919	GO:0005102	TAS	MF	5.548193311	1.551191338	7.921327378	0.000008373953814	0.0009205866249	3.743550118
RPS6KA3					SYCP2						INPPL1							ENSG00000187634	SAMD11	sterile alpha motif domain containing 11	148398	GO:0003682	IBA	MF	-3.785154371	-0.8880797553	-7.504123335	0.0000006547441587	0.00006394188983	6.166590208			ENSG00000157306							-2.522699672	-1.228479536	-7.977360402	0.000007843127682	0.0008832605192	3.742512586
FEZ2					PCBD1						BCAM							ENSG00000197958	RPL12	ribosomal protein L12	6136	GO:0000027	IBA	BP	1.666224042	9.70698162	7.52386771	0.0000006315578026	0.00006230274646	6.129109942			ENSG00000134013	LOXL2	lysyl oxidase like 2	4017	GO:0000122	IDA	BP	-2.571735194	9.015550244	-7.704247448	0.00001082738443	0.001046968392	3.740280159
ENC1					IFITM3						HYPK							ENSG00000138641	HERC3	HECT and RLD domain containing E3 ubiquitin protein ligase 3	8916	GO:0004842	IEA	MF	-1.460287042	4.966233329	-7.57112436	0.0000005794655602	0.00006084440959	6.127929706			ENSG00000176444	CLK2	CDC like kinase 2	1196	GO:0004674	IDA	MF	-0.7816444975	3.82001681	-7.71801558	0.0000106507108	0.001037372263	3.740273077
MN1					EXOSC1						SPTLC3							ENSG00000110888	CAPRIN2	caprin family member 2	65981	GO:0003723	IEA	MF	-1.2300924	3.903005352	-7.536439186	0.0000006172412576	0.00006198730228	6.126805501			ENSG00000188581	KRTAP1-1	keratin associated protein 1-1	81851	GO:0005515	IPI	MF	-4.332229296	-0.6356669008	-7.747164638	0.00001028684057	0.001022714421	3.719912207
LMO4					HSPA4L						POLR3GL							ENSG00000100416	TRMU	tRNA mitochondrial 2-thiouridylase	55687	GO:0000049	IEA	MF	-0.6967609393	3.811679791	-7.528128288	0.0000006266675012	0.00006230274646	6.126133727			ENSG00000133624	ZNF767P	zinc finger family member 767, pseudogene	79970				-1.368671667	1.934808853	-7.598526642	0.00001229406307	0.001124054707	3.718976359
KMT5B					TMCO1						GPR135							ENSG00000134444	RELCH	RAB11 binding and LisH domain, coiled-coil and HEAT repeat containing	57614	GO:0005802	IDA	CC	-0.6882566385	4.61216664	-7.564181332	0.0000005868299101	0.00006106137295	6.124833379			ENSG00000099365	STX1B	syntaxin 1B	112755	GO:0000149	IBA	MF	-2.895560412	-0.6056078169	-7.71634538	0.00001067197628	0.001037372263	3.709422698
PLPP3					RPL23A						SARM1							ENSG00000147224	PRPS1	phosphoribosyl pyrophosphate synthetase 1	5631	GO:0000287	IEA	MF	-1.503731534	5.487046617	-7.573535359	0.0000005769308026	0.00006084440959	6.117296938			ENSG00000104812	GYS1	glycogen synthase 1	2997	GO:0004373	EXP	MF	-1.533465189	5.618456327	-7.768643567	0.00001002730268	0.001018092098	3.694895535
ADAMTS12					SGSM2						SPEG							ENSG00000139880	CDH24	cadherin 24	64403	GO:0000902	IBA	BP	-1.76488605	1.372700248	-7.425159021	0.0000007566974686	0.00007083614875	6.11720971			ENSG00000111669	TPI1	triosephosphate isomerase 1	7167	GO:0004807	IBA	MF	-1.297342691	8.864682907	-7.677532122	0.00001117927769	0.001073533517	3.685696048
FGD4					HMGCL						LYPD1							ENSG00000166741	NNMT	nicotinamide N-methyltransferase	4837	GO:0005737	IBA	CC	1.231111274	7.878940741	7.550515015	0.0000006016113986	0.0000613553812	6.105928849			ENSG00000156103	MMP16	matrix metallopeptidase 16	4325	GO:0001501	IBA	BP	-2.255523648	1.743459734	-7.56551925	0.00001279479361	0.001152717284	3.675435101
KDM5B					TROAP						ADCY3							ENSG00000167371	PRRT2	proline rich transmembrane protein 2	112476	GO:0005515	IPI	MF	-3.22322177	-0.00301545423	-7.415149876	0.0000007707524385	0.0000714230593	6.08247658			ENSG00000144724	PTPRG	protein tyrosine phosphatase receptor type G	5793	GO:0004725	IBA	MF	0.9257109267	7.312016331	7.742188893	0.00001034799208	0.001022714421	3.673324307
BNC1					FHIT						TFRC							ENSG00000233521	LINC01638	long intergenic non-protein coding RNA 1638	105372978				-3.148505978	-1.460744391	-7.561442325	0.0000005897618498	0.00006106137295	6.067028907			ENSG00000264301	LINC01444	long intergenic non-protein coding RNA 1444	101927642				-3.670325096	-0.4496324445	-7.796710556	0.000009698749396	0.001000705042	3.665972695
LINC01121					AK5						EIF4A1							ENSG00000136436	CALCOCO2	calcium binding and coiled-coil domain 2	10241	GO:0000421	IEA	CC	0.6758895529	7.194548422	7.535542292	0.0000006182513798	0.00006198730228	6.05414266			ENSG00000112576	CCND3	cyclin D3	896	GO:0000079	IBA	BP	1.598691069	6.051712957	7.741615868	0.00001035505965	0.001022714421	3.66218925
SLC29A4					TMEM109						JMJD7-PLA2G4B							ENSG00000196440	ARMCX4	armadillo repeat containing X-linked 4	100131755	GO:0016021	IEA	CC	-1.321993385	3.411034927	-7.456614619	0.0000007142364883	0.00006825422441	6.019821099			ENSG00000224975	INE1	inactivation escape 1	8552				-2.795012429	-1.552806598	-7.989741991	0.000007730800588	0.0008759518777	3.657321479
PDE4DIP					PABPC4						SH3D19							ENSG00000204248	COL11A2	collagen type XI alpha 2 chain	1302	GO:0001501	IMP	BP	-2.543800752	-1.466913361	-7.472475111	0.0000006937739606	0.00006699665594	6.013585451			ENSG00000101230	ISM1	isthmin 1	140862	GO:0005576	IEA	CC	5.355939523	0.8490650549	7.803294203	0.000009623374281	0.00100004297	3.634686071
ZNF703					RPL36AP37						CLMN							ENSG00000244560	LOC155060	AI894139 pseudogene	155060				-2.96968559	-0.7807157311	-7.416679855	0.0000007685865695	0.0000714230593	6.004733555			ENSG00000168769	TET2	tet methylcytosine dioxygenase 2	54790	GO:0003677	IEA	MF	-0.9808176962	3.716451216	-7.622373537	0.00001194545694	0.001101735699	3.632965885
LOC100268168					THUMPD3						DGKE							ENSG00000167535	CACNB3	calcium voltage-gated channel auxiliary subunit beta 3	784	GO:0005245	IDA	MF	-1.07004627	3.853658051	-7.461647985	0.0000007076755242	0.00006798131161	5.986205002			ENSG00000105939	ZC3HAV1	zinc finger CCCH-type containing, antiviral 1	56829	GO:0003723	HDA	MF	0.8534126765	5.888028253	7.726183696	0.00001054736796	0.001036166696	3.630207441
RASGRP1					GOLT1B						PLAC9							ENSG00000100558	PLEK2	pleckstrin 2	26499	GO:0005737	IEA	CC	-3.223227856	-0.2455371511	-7.379853274	0.0000008225212073	0.0000747109857	5.959605802			ENSG00000140526	ABHD2	abhydrolase domain containing 2, acylglycerol lipase	11057	GO:0001669	IEA	CC	0.9917954143	7.460981138	7.67045062	0.0000112746088	0.001073533517	3.592579274
TNPO1					IRF9						VEGFA							ENSG00000221983	UBA52	ubiquitin A-52 residue ribosomal protein fusion product 1	7311	GO:0000122	TAS	BP	1.096246345	8.89725505	7.444717904	0.0000007299964701	0.00006939883541	5.952449422			ENSG00000115548	KDM3A	lysine demethylase 3A	55818	GO:0000118	IBA	CC	-1.54437523	4.513283544	-7.648327652	0.00001157811709	0.00108546317	3.585011645
RASSF5					PSMD6-AS2						RUSC2							ENSG00000222009	BTBD19	BTB domain containing 19	149478				-2.307748775	2.361827202	-7.367092612	0.000000842115622	0.00007574086977	5.947883917			ENSG00000177943	MAMDC4	MAM domain containing 4	158056	GO:0015031	IEA	BP	-2.009115145	0.2651526677	-7.537094988	0.00001324362782	0.001187361953	3.581622053
HRH1					LEAP2						TYMP							ENSG00000095752	IL11	interleukin 11	3589	GO:0005125	IBA	MF	-4.655666525	-1.437906062	-7.428603155	0.0000007519230202	0.00007083614875	5.935776026			ENSG00000147162	OGT	O-linked N-acetylglucosamine (GlcNAc) transferase	8473	GO:0000123	IDA	CC	-1.272194125	6.65037336	-7.670311494	0.00001127649046	0.001073533517	3.579730097
ELK3					GPER1						CYRIB							ENSG00000204941	PSG5	pregnancy specific beta-1-glycoprotein 5	5673	GO:0005515	IPI	MF	-6.202789642	4.008871964	-7.362670268	0.0000008490189785	0.00007598926935	5.919765141			ENSG00000149925	ALDOA	aldolase, fructose-bisphosphate A	226	GO:0002576	TAS	BP	-1.252451279	9.234030008	-7.574092956	0.00001266264943	0.001149339334	3.571626884
SLC35G2					RPS19						NLRP1							ENSG00000103168	TAF1C	TATA-box binding protein associated factor, RNA polymerase I subunit C	9013	GO:0001164	IBA	MF	-1.235686988	3.362482117	-7.392879017	0.0000008030080675	0.00007366796011	5.903807511			ENSG00000242125	SNHG3	small nucleolar RNA host gene 3	8420				-1.194919717	2.994724538	-7.511571993	0.00001366112619	0.001217083146	3.571100626
LIPH					APBB3						TXNIP							ENSG00000127083	OMD	osteomodulin	4958	GO:0005576	TAS	CC	3.526419009	4.441615134	7.322218549	0.000000914962409	0.00008032406833	5.883213072			ENSG00000138685	FGF2	fibroblast growth factor 2	2247	GO:0000165	TAS	BP	-1.757931065	7.201944839	-7.635845248	0.00001175324259	0.001090807223	3.552598337
RNASEL					SCYL2						MARCHF4							ENSG00000147027	TMEM47	transmembrane protein 47	83604	GO:0003674	ND	MF	-1.465212402	7.069621633	-7.426319864	0.0000007550847327	0.00007083614875	5.866388437			ENSG00000169045	HNRNPH1	heterogeneous nuclear ribonucleoprotein H1	3187	GO:0000398	IC	BP	-0.8093610508	7.094932514	-7.641774864	0.0000116696979	0.001088523487	3.54838188
MAP2K1					CCDC150						RASD1							ENSG00000204410	MSH5	mutS homolog 5	4439	GO:0000228	IBA	CC	-3.004935352	-1.447880499	-7.409935766	0.0000007781814265	0.00007174910961	5.860935046			ENSG00000128284	APOL3	apolipoprotein L3	80833	GO:0005319	TAS	MF	3.990148865	2.950421339	7.415385278	0.0000153666362	0.001272980281	3.506672864
ZFHX4					PAAF1						ZMIZ1							ENSG00000199133	MIRLET7D	microRNA let-7d	406886	GO:0005615	HDA	CC	-2.380743443	-2.717117664	-7.643258363	0.0000005084064189	0.00005674343971	5.830981139			ENSG00000065361	ERBB3	erb-b2 receptor tyrosine kinase 3	2065	GO:0000165	TAS	BP	-3.334466206	0.2180457086	-7.470119225	0.00001436972225	0.0012459831	3.500685171
MASP1					CENPO						LEPROT							ENSG00000134294	SLC38A2	solute carrier family 38 member 2	54407	GO:0003333	IBA	BP	-1.208577778	9.188762907	-7.3484675	0.0000008715903263	0.00007763077334	5.808708191			ENSG00000205476	CCDC85C	coiled-coil domain containing 85C	317762	GO:0005912	IEA	CC	-2.055928937	3.690504474	-7.503554695	0.00001379518103	0.001219058365	3.497509453
SLC1A4					RNF20						KRT33B							ENSG00000128591	FLNC	filamin C	2318	GO:0003779	IEA	MF	-1.748969971	6.875145289	-7.385123915	0.0000008145668372	0.00007435657875	5.80072841			ENSG00000140285	FGF7	fibroblast growth factor 7	2252	GO:0000165	TAS	BP	2.071985917	8.394289516	7.571980649	0.00001269506872	0.001149339334	3.497281367
ITGB3					C2orf42						BIRC3							ENSG00000166923	GREM1	gremlin 1, DAN family BMP antagonist	26585	GO:0000902	IDA	BP	-1.702235851	10.33600815	-7.311843255	0.0000009327190804	0.00008121645611	5.794737834			ENSG00000223749							-2.355660935	1.091163682	-7.410305784	0.00001546286173	0.001272980281	3.494255556
FOSL2					PDE6D						ABLIM3							ENSG00000158716	DUSP23	dual specificity phosphatase 23	54935	GO:0004725	IBA	MF	1.829730323	2.831816384	7.255166706	0.000001036244726	0.00008577399371	5.77823951			ENSG00000213782	DDX47	DEAD-box helicase 47	51202	GO:0003723	HDA	MF	-3.083747562	-2.28928264	-8.06063692	0.000007120173134	0.0008375953989	3.483089715
EFCAB7					CDK5RAP3						LDB1							ENSG00000147403	RPL10	ribosomal protein L10	6134	GO:0000027	IBA	BP	1.022604509	10.5942816	7.311114091	0.0000009339803924	0.00008121645611	5.774049698			ENSG00000144802	NFKBIZ	NFKB inhibitor zeta	64332	GO:0005515	IPI	MF	-1.967122837	3.821701437	-7.487972959	0.00001405979025	0.001236525077	3.454357741
EVI2B					L3HYPDH						MIR210HG							ENSG00000087253	LPCAT2	lysophosphatidylcholine acyltransferase 2	54947	GO:0000139	IEA	CC	-2.107876151	3.417461415	-7.326757985	0.0000009073042803	0.0000800969527	5.768265862			ENSG00000164342	TLR3	toll like receptor 3	7098	GO:0000139	TAS	CC	4.055058508	2.790383088	7.368342595	0.00001628308752	0.001290696752	3.451015508
HTATSF1					DVL2						RTEL1-TNFRSF6B							ENSG00000134686	PHC2	polyhomeotic homolog 2	1912	GO:0000792	IEA	CC	0.9245208198	7.138218993	7.373232286	0.0000008326280821	0.00007525645345	5.748244382			ENSG00000250571	GLI4	GLI family zinc finger 4	2738	GO:0000790	IBA	CC	-1.48141172	0.9823508177	-7.346594852	0.00001672650598	0.001314561017	3.420954408
BMP6					SCART1						CASQ1							ENSG00000165030	NFIL3	nuclear factor, interleukin 3 regulated	4783	GO:0000122	IMP	BP	1.685167445	5.070570945	7.326338042	0.0000009080099281	0.0000800969527	5.724724055			ENSG00000163513	TGFBR2	transforming growth factor beta receptor 2	7048	GO:0001568	TAS	BP	2.158606457	8.923706928	7.480951605	0.00001418080966	0.001239653332	3.411502612
RAB3IL1					BABAM2						APBB2							ENSG00000100890	PRORP	protein only RNase P catalytic subunit	9692	GO:0001682	IBA	BP	-1.020971086	1.284704814	-7.200234152	0.000001148014131	0.00009279190868	5.721482527			ENSG00000077942	FBLN1	fibulin 1	2192	GO:0001933	IDA	BP	3.441986884	9.678797158	7.454842545	0.0000146407641	0.001253504969	3.41084426
PKD1P6-NPIPP1					WASHC5						CYTH2							ENSG00000165983	PTER	phosphotriesterase related	9317	GO:0003674	ND	MF	1.519423466	4.025194052	7.286776449	0.0000009771130349	0.00008416934256	5.715811508			ENSG00000242294	STAG3L5P	stromal antigen 3-like 5 pseudogene	101735302				-1.94548318	-0.2876245763	-7.4180059	0.00001531724375	0.001272980281	3.385181364
TBXAS1					PLXNA3						LIME1							ENSG00000108352	RAPGEFL1	Rap guanine nucleotide exchange factor like 1	51195	GO:0005085	IEA	MF	-1.809678636	0.5466160613	-7.185033503	0.000001181104162	0.00009420332627	5.701542855			ENSG00000109099	PMP22	peripheral myelin protein 22	5376	GO:0005515	IPI	MF	1.594323955	6.892341454	7.508823135	0.00001370693022	0.001217083146	3.370387072
TMEM30B					LEP						FSD1							ENSG00000278970	HEIH	hepatocellular carcinoma up-regulated EZH2-associated long non-coding RNA	100859930				0.698501604	3.642769448	7.269166861	0.000001009609025	0.0000849378421	5.693915298			ENSG00000159164	SV2A	synaptic vesicle glycoprotein 2A	9900	GO:0005783	IDA	CC	-2.097503893	3.121953953	-7.376406077	0.00001612191087	0.001284453647	3.366067706
KCTD11					ACADVL						SLC4A3							ENSG00000165626	BEND7	BEN domain containing 7	222389	GO:0005515	IPI	MF	-1.724057086	2.154803115	-7.182816217	0.0000011860131	0.00009420332627	5.635877063			ENSG00000051108	HERPUD1	homocysteine inducible ER protein with ubiquitin like domain 1	9709	GO:0003674	ND	MF	-1.077110969	7.322810776	-7.478139033	0.0000142296013	0.001239653332	3.362473185
GSR					SPNS1						PPFIA4							ENSG00000213030	CGB8	chorionic gonadotropin subunit beta 8	94115				-4.842316659	-6.397229696	-10.11277428	0.000000008561233903	0.000004245446477	5.630323407			ENSG00000003436	TFPI	tissue factor pathway inhibitor	7035	GO:0004866	TAS	MF	2.800674312	5.685321492	7.449930428	0.00001472908195	0.001253504969	3.350155296
KDM4B					SBSN						PRSS53							ENSG00000165804	ZNF219	zinc finger protein 219	51222	GO:0000122	IDA	BP	2.34882642	3.80054324	7.211258306	0.00000112461933	0.00009130316577	5.629406028			ENSG00000138134	STAMBPL1	STAM binding protein like 1	57559	GO:0004843	IBA	MF	1.617658992	3.392537649	7.314472606	0.00001740540627	0.001353440853	3.33587837
TEX41					WNT2						KIF13B							ENSG00000167702	KIFC2	kinesin family member C2	90990	GO:0003777	IBA	MF	-1.426651639	1.621898098	-7.152313168	0.000001255737966	0.000097646695	5.605774745			ENSG00000117394	SLC2A1	solute carrier family 2 member 1	6513	GO:0000139	TAS	CC	-2.037242415	6.894189254	-7.451864665	0.00001469423685	0.001253504969	3.328370454
MELTF					TMEM179B						FAM200B							ENSG00000174640	SLCO2A1	solute carrier organic anion transporter family member 2A1	6578	GO:0005319	TAS	MF	-4.417074317	0.5045814323	-7.12977123	0.000001309991938	0.00009856609248	5.600033255			ENSG00000139926	FRMD6	FERM domain containing 6	122786	GO:0003383	IEA	BP	-1.09430096	7.67055576	-7.436574866	0.00001497212391	0.001260361304	3.321950433
TET3					LURAP1L						TNFSF12							ENSG00000258920	FOXN3-AS1	FOXN3 antisense RNA 1	400236				1.631808752	0.5154251204	7.145163946	0.000001272687388	0.00009811457222	5.582983277			ENSG00000164106	SCRG1	stimulator of chondrogenesis 1	11341	GO:0005515	IPI	MF	-3.63862064	1.074681526	-7.26225361	0.00001857318097	0.001404230247	3.318646542
CENPV					AR						CYP27A1							ENSG00000128699	ORMDL1	ORMDL sphingolipid biosynthesis regulator 1	94101	GO:0005515	IPI	MF	-0.9310187834	4.542339466	-7.268695698	0.000001010493758	0.0000849378421	5.580003257			ENSG00000070610	GBA2	glucosylceramidase beta 2	57704	GO:0004348	IDA	MF	-0.791964373	4.555939197	-7.434338703	0.00001501323769	0.001260361304	3.316913795
THOC5					PABPN1						RNF144A							ENSG00000070610	GBA2	glucosylceramidase beta 2	57704	GO:0004348	IDA	MF	-0.9558929666	4.42856317	-7.265885482	0.00000101578744	0.0000849378421	5.575321106			ENSG00000021762	OSBPL5	oxysterol binding protein like 5	114879	GO:0001786	IDA	MF	1.425492093	5.685956244	7.465871583	0.00001444453799	0.001246617627	3.313437803
HMGA2-AS1					ELMO3						SERPINF1							ENSG00000110427	KIAA1549L	KIAA1549 like	25758	GO:0016021	IEA	CC	-1.744251714	4.565346118	-7.268106543	0.000001011601186	0.0000849378421	5.571727025			ENSG00000113361	CDH6	cadherin 6	1004	GO:0000902	IBA	BP	-4.863517982	2.137173603	-7.253116963	0.00001878603763	0.001404230247	3.308578186
ROS1					NPEPL1						MIR22HG							ENSG00000196954	CASP4	caspase 4	837	GO:0004197	IBA	MF	0.7940739482	5.529225209	7.279439198	0.0000009905187628	0.00008492541243	5.565876785			ENSG00000048342	CC2D2A	coiled-coil and C2 domain containing 2A	57545	GO:0001843	IEA	BP	1.094694731	4.272073212	7.387644267	0.00001590013617	0.001282356397	3.300288141
PF4V1					TPK1						FAM3C							ENSG00000236144	TMEM147-AS1	TMEM147 antisense RNA 1	100506469				-1.355136289	1.121703048	-7.086216404	0.000001421826437	0.0001043506859	5.517211448			ENSG00000122884	P4HA1	prolyl 4-hydroxylase subunit alpha 1	5033	GO:0004656	IBA	MF	-2.039951627	7.228432013	-7.409405628	0.00001547998182	0.001272980281	3.289740394
LNX1					RPL23AP42						RPL36A							ENSG00000064607	SUGP2	SURP and G-patch domain containing 2	10147	GO:0003723	HDA	MF	-0.9858867014	5.764000796	-7.251938374	0.000001042489677	0.00008577399371	5.505883213			ENSG00000146477	SLC22A3	solute carrier family 22 member 3	6581	GO:0001692	TAS	BP	-4.095578323	0.9873363477	-7.236972267	0.0000191686075	0.001410458214	3.287946509
BCL9L					LAMC2						PPL							ENSG00000162231	NXF1	nuclear RNA export factor 1	10482	GO:0000346	IDA	CC	-0.7770248715	5.608086014	-7.252251034	0.000001041883155	0.00008577399371	5.504075338			ENSG00000162599	NFIA	nuclear factor I A	4774	GO:0000122	IBA	BP	1.971541085	3.683828531	7.273023416	0.00001832560476	0.001392821376	3.266884404
UNC13B					PLCXD1						LY6G5B							ENSG00000168874	ATOH8	atonal bHLH transcription factor 8	84913	GO:0000790	ISA	CC	-1.602389316	2.529921234	-7.136050319	0.000001294639156	0.00009830078264	5.497297687			ENSG00000108688	CCL7	C-C motif chemokine ligand 7	6354	GO:0002548	IBA	BP	7.130373335	-0.3606634652	8.076253603	0.000006992788645	0.0008375953989	3.240691679
VDAC2					VAMP1						LSP1							ENSG00000269936							-4.071967355	1.233235478	-7.062734466	0.000001486189917	0.0001063304365	5.470795904			ENSG00000076513	ANKRD13A	ankyrin repeat domain 13A	88455	GO:0002091	IMP	BP	-1.332162636	6.245739197	-7.406277502	0.00001553963461	0.001272980281	3.238302316
IGF2-AS					RPLP2						RNF207							ENSG00000144647	POMGNT2	protein O-linked mannose N-acetylglucosaminyltransferase 2 (beta 1,4-)	84892	GO:0001764	ISS	BP	1.090906067	3.434215505	7.13527155	0.000001296533104	0.00009830078264	5.46058582			ENSG00000184371	CSF1	colony stimulating factor 1	1435	GO:0001954	ISS	BP	2.332315749	7.014592734	7.387879308	0.00001589553307	0.001282356397	3.228612834
RCL1					RPS2						RCAN1							ENSG00000161996	WDR90	WD repeat domain 90	197335	GO:0005515	IPI	MF	-1.37000934	1.546766687	-7.072353361	0.000001459466515	0.0001058430499	5.455545454			ENSG00000066629	EML1	EMAP like 1	2009	GO:0000226	IBA	BP	0.9300235491	5.155607225	7.375759082	0.0000161347797	0.001284453647	3.216605939
TGFBR1					CLEC2D						JARID2							ENSG00000271978							2.398537861	-0.5676362531	7.219153352	0.000001108169683	0.0000905910822	5.446834458			ENSG00000169429	CXCL8	C-X-C motif chemokine ligand 8	3576	GO:0001525	TAS	BP	6.51491052	2.085043814	7.378296594	0.00001608437149	0.001284453647	3.207232991
NARF					MTMR10						TAB3							ENSG00000242028	HYPK	huntingtin interacting protein K	25764	GO:0005515	IPI	MF	-3.281012371	-1.22752461	-7.174864081	0.000001203793651	0.00009520347378	5.439979546			ENSG00000229931							-2.236584482	-1.469209958	-7.401554906	0.0000156301632	0.001272980281	3.206907375
KCNH1					DPY19L1						BCAP29							ENSG00000147454	SLC25A37	solute carrier family 25 member 37	51312	GO:0005381	IBA	MF	-1.210780453	4.331706604	-7.189573265	0.000001171119131	0.00009420332627	5.439470862			ENSG00000204592	HLA-E	major histocompatibility complex, class I, E	3133	GO:0000139	TAS	CC	0.9033742513	7.999161838	7.323757627	0.00001720617046	0.001346528653	3.178495011
TNK2					TMED5						HEXB							ENSG00000142949	PTPRF	protein tyrosine phosphatase receptor type F	5792	GO:0004725	IBA	MF	-2.41931062	3.853729488	-7.166083144	0.000001223749385	0.00009636632493	5.436757942			ENSG00000124249	KCNK15	potassium two pore domain channel subfamily K member 15	60598	GO:0005886	TAS	CC	4.130558802	2.528660521	7.136726205	0.00002173990988	0.001562312823	3.16812091
SLC7A5					SH3BP4						GSTK1							ENSG00000128159	TUBGCP6	tubulin gamma complex associated protein 6	85378	GO:0000278	IBA	BP	-1.345133688	3.788603775	-7.163522193	0.000001229633942	0.00009641591271	5.427192319			ENSG00000122335	SERAC1	serine active site containing 1	84947	GO:0003674	ND	MF	-1.38768513	5.923725414	-7.34886666	0.00001667958318	0.001314561017	3.160971592
ITGB8					CKAP4						RBM5							ENSG00000242125	SNHG3	small nucleolar RNA host gene 3	8420				-1.546447218	3.321662804	-7.129452424	0.000001310776464	0.00009856609248	5.421322299			ENSG00000160469	BRSK1	BR serine/threonine kinase 1	84446	GO:0000086	IDA	BP	-1.508314123	1.513561377	-7.112886599	0.00002240451247	0.001573813576	3.136558235
H2AJ					ZNF667-AS1						ANKZF1							ENSG00000227671							-2.004429653	1.977699866	-7.04937908	0.000001524139132	0.0001063304365	5.405913674			ENSG00000063438							-2.644326835	3.635389209	-7.206556703	0.0000199123171	0.001453599149	3.12739841
LINC01963					GSTA4						MAPK12							ENSG00000103994	ZNF106	zinc finger protein 106	64397	GO:0003723	HDA	MF	0.9430053336	6.976575602	7.186991735	0.000001176786305	0.00009420332627	5.392429857			ENSG00000213906	LTB4R2	leukotriene B4 receptor 2	56413	GO:0001632	IBA	MF	-2.410453206	-1.228531743	-7.30608038	0.00001758762275	0.001353440853	3.127051036
HK2					ORC5						FOXO1							ENSG00000121310	ECHDC2	enoyl-CoA hydratase domain containing 2	55268	GO:0004300	IBA	MF	-1.554526011	3.069568999	-7.092832042	0.000001404220695	0.0001038896827	5.365551057			ENSG00000250067	YJEFN3	YjeF N-terminal domain containing 3	374887	GO:0002040	ISS	BP	-2.434548084	-0.9600623929	-7.279643505	0.00001817518687	0.001387097216	3.123853
PFKP					FAHD2B						BDNF							ENSG00000143630	HCN3	hyperpolarization activated cyclic nucleotide gated potassium channel 3	57657	GO:0005248	IMP	MF	-1.937466981	0.7057406649	-6.99744526	0.000001681535483	0.0001138483917	5.3617517			ENSG00000233521	LINC01638	long intergenic non-protein coding RNA 1638	105372978				-3.517570859	-1.428112708	-7.246919926	0.00001893190382	0.001404230247	3.12168206
GPR199P					GOLGA6L9						CCDC9B							ENSG00000281183	NPTN-IT1	NPTN intronic transcript 1	101241892				-3.292751805	-1.090540419	-7.051417251	0.000001518283257	0.0001063304365	5.356230116			ENSG00000197182	MIRLET7BHG	MIRLET7B host gene	400931	GO:0035195	IEA	BP	-2.015107967	1.727616602	-7.100251202	0.00002276559731	0.001580668484	3.121254223
NSMF					ZNF789						TMEM47							ENSG00000080493	SLC4A4	solute carrier family 4 member 4	8671	GO:0005452	IEA	MF	-4.314268386	1.035434616	-6.993282882	0.000001694859669	0.0001138483917	5.354024255			ENSG00000206560	ANKRD28	ankyrin repeat domain 28	23243	GO:0000139	IEA	CC	1.495035163	6.218903875	7.311724404	0.00001746485187	0.001353440853	3.111577392
RGMA					TSEN15						MICALL1							ENSG00000242732	RTL5	retrotransposon Gag like 5	340526				1.210976341	4.88374791	7.14651981	0.000001269454735	0.00009811457222	5.350415698			ENSG00000100266	PACSIN2	protein kinase C and casein kinase substrate in neurons 2	11252	GO:0005215	TAS	MF	-0.7706350255	6.129649598	-7.299353474	0.00001773516385	0.001359131706	3.090325452
IL18					SF3B6						RSKR							ENSG00000269352							-2.541652243	-0.7204923205	-7.028098682	0.000001586698842	0.0001090365181	5.344091814			ENSG00000108691	CCL2	C-C motif chemokine ligand 2	6347	GO:0000165	IMP	BP	3.363552932	6.113288414	7.238075636	0.00001914219654	0.001410458214	3.074887382
HOMER1					APCDD1L						SFR1							ENSG00000163516	ANKZF1	ankyrin repeat and zinc finger peptidyl tRNA hydrolase 1	55139	GO:0005515	IPI	MF	-0.8802689817	3.515909065	-7.099403004	0.000001386957807	0.0001030279427	5.338844441			ENSG00000207741	MIR590	microRNA 590	693175	GO:0005615	HDA	CC	-3.497037088	-3.470383776	-8.263977711	0.00000563999294	0.0007605077062	3.055596145
PIM1					YBX1						BTN3A1							ENSG00000176155	CCDC57	coiled-coil domain containing 57	284001	GO:0005515	IPI	MF	-1.507136769	2.765979111	-7.058501554	0.00000149811036	0.0001063304365	5.325429921			ENSG00000186481							-2.751079132	0.1542696992	-7.072652426	0.00002357624977	0.00163082306	3.048600908
NKAIN2					ATAD3B						PIK3R1							ENSG00000197860	SGTB	small glutamine rich tetratricopeptide repeat containing beta	54557	GO:0005515	IPI	MF	-0.9741916926	4.68076266	-7.138027007	0.000001289844791	0.00009830078264	5.324935972			ENSG00000106397	PLOD3	procollagen-lysine,2-oxoglutarate 5-dioxygenase 3	8985	GO:0001701	IEA	BP	-0.8476834175	6.649544021	-7.255773627	0.00001872387581	0.001404230247	3.046095873
MARCHF10					KATNA1						SLAMF8							ENSG00000136274	NACAD	NAC alpha domain containing	23148	GO:0005634	IEA	CC	-2.37245122	1.37305523	-6.991258466	0.000001701379583	0.0001138483917	5.321790533			ENSG00000225684	FAM225B	family with sequence similarity 225 member B	100128385				1.376152301	1.6143167	7.016800404	0.00002531336003	0.001687869099	3.021955155
WASF3					ACVR1C						TMEM140							ENSG00000161011	SQSTM1	sequestosome 1	8878	GO:0000122	IEA	BP	1.128957164	8.372666248	7.117364189	0.000001340886401	0.0001004187089	5.315422226			ENSG00000119139	TJP2	tight junction protein 2	9414	GO:0004385	TAS	MF	1.640401063	4.673021484	7.174089459	0.00002074059451	0.00150810252	3.020894474
RILPL2					ADCK2						DENND11							ENSG00000026036	RTEL1-TNFRSF6B	RTEL1-TNFRSF6B readthrough (NMD candidate)	100533107				-4.244019068	-2.388244189	-7.21782927	0.000001110910916	0.0000905910822	5.285402458			ENSG00000115525	ST3GAL5	ST3 beta-galactoside alpha-2,3-sialyltransferase 5	8869	GO:0000139	NAS	CC	1.968741988	4.045997796	7.128423101	0.00002196894538	0.001572652915	3.013777954
RLF					LOC105378663						ZNF281							ENSG00000260565							-2.248940383	1.583393875	-6.967346291	0.000001780391493	0.0001166665111	5.276463601			ENSG00000135047	CTSL	cathepsin L	1514	GO:0001968	IPI	MF	0.9734498961	7.27621471	7.219836127	0.00001958386322	0.001435295119	3.010460742
XIST					MOSPD1						LRP12							ENSG00000182310	SPACA6	sperm acrosome associated 6	147650	GO:0005515	IPI	MF	-2.25768213	0.6454419237	-6.934360185	0.000001895685	0.0001216154839	5.246334671			ENSG00000246922	UBAP1L	ubiquitin associated protein 1 like	390595	GO:0000813	IBA	CC	-2.004718421	-0.6105431721	-7.109649051	0.00002249644183	0.001573813576	3.009290664
TENM4					ALG5						SMURF2							ENSG00000117620	SLC35A3	solute carrier family 35 member A3	23443	GO:0000139	TAS	CC	-1.013177614	3.808490215	-7.059195221	0.000001496150122	0.0001063304365	5.24483523			ENSG00000164440	TXLNB	taxilin beta	167838	GO:0005515	IPI	MF	3.725870356	-0.7111990258	7.247333043	0.00001892214202	0.001404230247	2.987920105
SIX2					KCNMB4						DDX17							ENSG00000182944	EWSR1	EWS RNA binding protein 1	2130	GO:0003712	IBA	MF	-0.5818248476	7.368334848	-7.089961091	0.000001411832996	0.0001040333808	5.233485717			ENSG00000109107	ALDOC	aldolase, fructose-bisphosphate C	230	GO:0004332	IBA	MF	-2.324572304	2.258524247	-7.028855697	0.00002492709078	0.001687869099	2.979345846
PML					PLEKHF1						CCDC57							ENSG00000196233	LCOR	ligand dependent nuclear receptor corepressor	84458	GO:0000981	ISM	MF	-1.33691325	2.676649729	-6.984932399	0.000001721921832	0.0001139897523	5.219369212			ENSG00000006118	TMEM132A	transmembrane protein 132A	54972	GO:0000139	IEA	CC	-1.797712464	2.660962409	-7.024528136	0.00002506501792	0.001687869099	2.951414354
INPP5A					FGFRL1						SLC2A3							ENSG00000139631	CSAD	cysteine sulfinic acid decarboxylase	51380	GO:0004068	IEA	MF	-1.577977691	1.859072617	-6.94978017	0.000001840853953	0.0001189295364	5.212259617			ENSG00000189320	FAM180A	family with sequence similarity 180 member A	389558	GO:0005576	IEA	CC	1.652826676	5.073267254	7.114224604	0.00002236663827	0.001573813576	2.948321975
CFAP54					GALNT5						GDE1							ENSG00000152953	STK32B	serine/threonine kinase 32B	55351	GO:0004674	IBA	MF	-2.260449654	4.011069873	-7.052726419	0.000001514534207	0.0001063304365	5.211857902			ENSG00000109906	ZBTB16	zinc finger and BTB domain containing 16	7704	GO:0000122	IDA	BP	11.036584	0.9322099946	9.1979081	0.00000203910301	0.0004483356368	2.932644475
BCL3					HHIPL2						CROT							ENSG00000147650	LRP12	LDL receptor related protein 12	29967	GO:0001764	IDA	BP	-1.013149265	4.85036909	-7.078223257	0.000001443404209	0.0001050935732	5.196771351			ENSG00000244560	LOC155060	AI894139 pseudogene	155060				-2.105480658	0.1226658643	-6.964720872	0.00002705758825	0.001735161797	2.92179593
KIAA1217					ULBP1						C21orf91							ENSG00000121552	CSTA	cystatin A	1475	GO:0001533	IDA	CC	4.054600491	1.535334339	6.917262725	0.000001958466302	0.0001243193316	5.196131093			ENSG00000243156	MICAL3	microtubule associated monooxygenase, calponin and LIM domain containing 3	57553	GO:0003779	IDA	MF	-1.150253878	4.506749751	-7.112526755	0.00002241471017	0.001573813576	2.916863006
PADI2					SLC12A7						TNFRSF1B							ENSG00000162601	MYSM1	Myb like, SWIRM and MPN domains 1	114803	GO:0003677	IEA	MF	-1.258886277	4.241390648	-7.050584658	0.000001520672558	0.0001063304365	5.182387999			ENSG00000243753	HLA-L	major histocompatibility complex, class I, L (pseudogene)	3139				-2.538976653	-1.17358997	-7.145655856	0.00002149645538	0.001556933468	2.913102546
ADGRL2					TMEM220-AS1						LINC01018							ENSG00000119977	TCTN3	tectonic family member 3	26123	GO:0005634	IDA	CC	0.7912676588	6.081092087	7.083020553	0.000001430413281	0.000104562641	5.179399137			ENSG00000205336	ADGRG1	adhesion G protein-coupled receptor G1	9289	GO:0001525	IDA	BP	-3.822566722	-1.244538425	-7.138568203	0.00002168944857	0.001562312823	2.904877258
ARHGEF28					RNF167						MAPK8							ENSG00000071242	RPS6KA2	ribosomal protein S6 kinase A2	6196	GO:0000287	IEA	MF	1.126135265	8.222563608	7.046222722	0.000001533253982	0.0001065611518	5.166720137			ENSG00000259863							3.013767116	1.038500112	6.945505015	0.00002773342605	0.001754139198	2.90364515
ANO7					RPLP0P2						NDST1							ENSG00000043143	JADE2	jade family PHD finger 2	23338	GO:0000123	IBA	CC	1.539949259	5.593568607	7.062983123	0.000001485492738	0.0001063304365	5.164636848			ENSG00000269858	EGLN2	egl-9 family hypoxia inducible factor 2	112398	GO:0001558	NAS	BP	-1.280492914	1.704598895	-6.918178037	0.00002872597468	0.001777433578	2.894909471
DAPK2					ABCB6						COL8A1							ENSG00000245149	RNF139-AS1	RNF139 antisense RNA 1 (head to head)	101927612				-1.746750161	-1.531742482	-6.988964115	0.000001708800337	0.0001138483917	5.156174017			ENSG00000144645	OSBPL10	oxysterol binding protein like 10	114884	GO:0001786	IDA	MF	1.604429409	5.351046224	7.118238948	0.00002225341904	0.001573813576	2.893503442
RDH10					ATP6V1G3						GLI1							ENSG00000262903							-3.032892938	-0.9971178712	-6.958734693	0.000001809770791	0.0001181696601	5.148929286			ENSG00000102034	ELF4	E74 like ETS transcription factor 4	2000	GO:0000790	ISA	CC	-0.7264231764	4.827009045	-7.103193323	0.00002268096402	0.001580668484	2.864646102
FGF11					MAP11						INTS3							ENSG00000185482	STAC3	SH3 and cysteine rich domain 3	246329	GO:0003009	IBA	BP	-2.622266059	-2.2224913	-7.152212713	0.000001255974494	0.000097646695	5.14883451			ENSG00000163659	TIPARP	TCDD inducible poly(ADP-ribose) polymerase	25976	GO:0000987	IDA	MF	-1.364540283	5.772377388	-7.115774329	0.00002232285706	0.001573813576	2.856488547
GPT2					DCP1B						LINC02783							ENSG00000183508	TENT5C	terminal nucleotidyltransferase 5C	54855	GO:0001701	IEA	BP	-4.625416229	-1.322760269	-7.019928396	0.00000161142057	0.0001099120618	5.145974604			ENSG00000173209	AHSA2P	activator of HSP90 ATPase homolog 2, pseudogene	130872	GO:0001671	IBA	MF	-1.374644874	3.969386519	-7.025814914	0.00002502392045	0.001687869099	2.846720248
CCDC170					MPP5						PITX2							ENSG00000164073	MFSD8	major facilitator superfamily domain containing 8	256471	GO:0005654	IDA	CC	-0.8894629475	3.038937572	-6.949814974	0.000001840732072	0.0001189295364	5.129350745			ENSG00000041353	RAB27B	RAB27B, member RAS oncogene family	5874	GO:0002576	TAS	BP	4.270680987	3.474899554	6.883114507	0.00003005581241	0.001826609995	2.841952663
CPED1					ALDH4A1						CYP19A1							ENSG00000129562	DAD1	defender against cell death 1	1603	GO:0001824	IEA	BP	1.067506113	7.180867515	7.040439656	0.000001550101277	0.0001073255028	5.11941074			ENSG00000109743	BST1	bone marrow stromal cell antigen 1	683	GO:0001931	IDA	CC	-2.975629946	4.807675448	-7.049456988	0.0000242815887	0.001667125137	2.837948603
KCTD5					C1orf87						STXBP4							ENSG00000075914	EXOSC7	exosome component 7	23016	GO:0000175	TAS	MF	0.5829139421	4.218735583	6.994317587	0.000001691537275	0.0001138483917	5.106274624			ENSG00000185633	NDUFA4L2	NDUFA4 mitochondrial complex associated like 2	56901	GO:0004129	IBA	MF	-2.245198211	1.45717052	-6.869120885	0.00003060488164	0.001842506289	2.82693615
GALK1					OPN3						SYNPO2L							ENSG00000101974	ATP11C	ATPase phospholipid transporting 11C	286410	GO:0000287	IEA	MF	-0.9061755972	5.017102394	-7.034995193	0.000001566137793	0.0001080281813	5.104754997			ENSG00000084674	APOB	apolipoprotein B	338	GO:0001523	TAS	BP	11.24405934	1.436245949	8.584898976	0.000003938178202	0.0006324714193	2.822846315
SEMA6A-AS1					C21orf58						NGF							ENSG00000114857	NKTR	natural killer cell triggering receptor	4820	GO:0000413	IBA	BP	-1.327942613	5.063824582	-7.021100168	0.000001607850596	0.0001099120618	5.074449059			ENSG00000102393	GLA	galactosidase alpha	2717	GO:0003824	IDA	MF	0.9427392599	4.307825069	7.013931552	0.00002540622716	0.001687869099	2.820109055
LINC01048					TAF12						GATA6-AS1							ENSG00000162639	HENMT1	HEN methyltransferase 1	113802	GO:0001510	IDA	BP	0.8756887444	2.90246352	6.894143614	0.000002046807648	0.0001281734701	5.070526877			ENSG00000271447	MMP28	matrix metallopeptidase 28	79148	GO:0004222	IBA	MF	4.961992926	1.453613539	6.96720478	0.00002697152756	0.001735161797	2.818701373
FAM225A					LZTS3						IER3							ENSG00000109906	ZBTB16	zinc finger and BTB domain containing 16	7704	GO:0000122	IDA	BP	9.794394032	1.859751114	7.768100606	0.0000004060586725	0.00004934016241	5.049091027			ENSG00000181374	CCL13	C-C motif chemokine ligand 13	6357	GO:0002548	IBA	BP	8.246992607	2.892802537	7.005553613	0.00002567953138	0.001696363696	2.817352344
CHI3L2					MYD88						PECAM1							ENSG00000213782	DDX47	DEAD-box helicase 47	51202	GO:0003723	HDA	MF	-3.079990201	-2.498950043	-7.052889259	0.000001514068558	0.0001063304365	5.046873103			ENSG00000162551	ALPL	alkaline phosphatase, biomineralization associated	249	GO:0001501	TAS	BP	5.854720706	5.493827536	6.882851696	0.00003006602623	0.001826609995	2.804831677
ZNRF1					SUGCT						ZDHHC1							ENSG00000136710	CCDC115	coiled-coil domain containing 115	84317	GO:0005515	IPI	MF	0.9826962991	4.079526714	6.953304209	0.000001828555636	0.0001189295364	5.043350591			ENSG00000149177	PTPRJ	protein tyrosine phosphatase receptor type J	5795	GO:0001772	IDA	CC	-1.319187382	4.46030748	-7.017349817	0.00002529561675	0.001687869099	2.786411817
KYNU					SPCS1						EGFL8							ENSG00000165185	KIAA1958	KIAA1958	158405	GO:0005515	IPI	MF	-2.442175881	2.305527014	-6.872168043	0.000002134614549	0.000132765789	5.042623216			ENSG00000138834	MAPK8IP3	mitogen-activated protein kinase 8 interacting protein 3	23162	GO:0000139	ISS	CC	-2.014624889	4.309533871	-6.992694997	0.00002610517154	0.001703662237	2.782492315
KCNJ6					P2RX6						RTP4							ENSG00000169213	RAB3B	RAB3B, member RAS oncogene family	5865	GO:0003924	IDA	MF	-2.547660365	5.574237968	-6.994382525	0.000001691328985	0.0001138483917	5.041269764			ENSG00000133142	TCEAL4	transcription elongation factor A like 4	79921	GO:0005634	IBA	CC	1.631768548	7.307513966	7.040773411	0.00002455145328	0.00167321325	2.779884844
LHFPL6					NFKBIA						ZNF3							ENSG00000164442	CITED2	Cbp/p300 interacting transactivator with Glu/Asp rich carboxy-terminal domain 2	10370	GO:0000122	IMP	BP	-1.521643407	7.072911805	-6.983344793	0.000001727117459	0.0001139897523	5.035905908			ENSG00000213903	LTB4R	leukotriene B4 receptor	1241	GO:0000166	TAS	MF	-2.324301724	0.4633533279	-6.828686677	0.00003225285628	0.001889096214	2.779511271
KLRK1-AS1					RNF227						EGLN1							ENSG00000215252	GOLGA8B	golgin A8 family member B	440270	GO:0000137	IBA	CC	-3.181020822	0.9764023451	-6.830675058	0.000002311221257	0.0001404181709	5.034344856			ENSG00000204248	COL11A2	collagen type XI alpha 2 chain	1302	GO:0001501	IMP	BP	-2.040460612	-0.1121076229	-6.856567771	0.00003110660646	0.001843136606	2.776070913
ZHX3					C2orf88						PLSCR4							ENSG00000106133	NSUN5P2	NSUN5 pseudogene 2	260294	GO:0001510	IBA	BP	-1.783957324	1.479546072	-6.828680191	0.000002320084533	0.0001404914555	5.017395156			ENSG00000139645	ANKRD52	ankyrin repeat domain 52	283373	GO:0005515	IPI	MF	-0.891261866	6.932750322	-7.044577953	0.00002443282238	0.001671295543	2.772496211
PTPRK					PNMA8A						ETV1							ENSG00000112183	RBM24	RNA binding motif protein 24	221662	GO:0000381	IMP	BP	-3.172241485	0.1588626173	-6.804834683	0.00000242880151	0.0001446871757	5.006564691			ENSG00000101846	STS	steroid sulfatase	412	GO:0004065	IBA	MF	1.121647839	6.292239564	7.055199071	0.00002410489186	0.001661168835	2.769130642
F2R					PLEKHG5						DCN							ENSG00000111058	ACSS3	acyl-CoA synthetase short chain family member 3	79611	GO:0003987	ISS	MF	1.793671859	3.926585799	6.892157654	0.000002054586595	0.0001282229757	4.986657117			ENSG00000261270							-2.542671293	-2.371589709	-7.252381627	0.00001880328259	0.001404230247	2.768276489
MIPEP					SRPRB						SSH1							ENSG00000267199							-3.368661022	-2.217763976	-6.987803879	0.000001712565734	0.0001138483917	4.983011439			ENSG00000128567	PODXL	podocalyxin like	5420	GO:0001726	IDA	CC	-2.885017575	2.636045321	-6.841164384	0.00003173435871	0.001872529939	2.767206606
TAOK3					METTL8						DTNA							ENSG00000142396	ERVK3-1	endogenous retrovirus group K3 member 1	105372481				-1.561053708	1.418698218	-6.795603894	0.000002472292926	0.0001453898417	4.956194347			ENSG00000170873	MTSS1	MTSS I-BAR domain containing 1	9788	GO:0001726	NAS	CC	3.589309331	2.624196436	6.808771704	0.0000330993494	0.001905659073	2.76082749
CCDC13					NECTIN3						PAM16							ENSG00000120049	KCNIP2	potassium voltage-gated channel interacting protein 2	30819	GO:0005250	IDA	MF	-3.147213214	-2.123140643	-6.974600814	0.000001756026163	0.0001154823227	4.934419135			ENSG00000139372	TDG	thymine DNA glycosylase	6996	GO:0000122	IEA	BP	-1.226425537	4.626463048	-7.00334671	0.00002575204958	0.001696363696	2.758532176
TM4SF1					SHROOM3						NCKAP5							ENSG00000119707	RBM25	RNA binding motif protein 25	58517	GO:0000381	IBA	BP	-0.7697682228	5.956424798	-6.945593586	0.000001855576058	0.0001194600334	4.916983017			ENSG00000133687	TMTC1	transmembrane O-mannosyltransferase targeting cadherins 1	83857	GO:0000030	IMP	MF	4.541943681	6.099320434	6.916082623	0.0000288036432	0.001777433578	2.755696983
RCC2					STK32A						MALT1							ENSG00000171135	JAGN1	jagunal homolog 1	84522	GO:0002446	IEA	BP	0.6912956836	4.658831876	6.907626686	0.000001994796221	0.0001257749864	4.911192562			ENSG00000261556	SMG1P7	SMG1 pseudogene 7	100506060				-2.290460438	0.9997255826	-6.791415767	0.00003385654521	0.00193590258	2.744637759
PLIN4					ADI1						GNRH1							ENSG00000250510	GPR162	G protein-coupled receptor 162	27239	GO:0004930	IEA	MF	-2.558161026	-0.9529249564	-6.814450018	0.000002384340999	0.0001439075285	4.906668305			ENSG00000241399	CD302	CD302 molecule	9936	GO:0005515	IPI	MF	2.113447164	4.220174024	6.926325256	0.00002842612242	0.001777433578	2.742487459
FZD4					CYB5R1						KIRREL3							ENSG00000170677	SOCS6	suppressor of cytokine signaling 6	9306	GO:0001772	IDA	CC	-1.025772082	4.529526191	-6.915533797	0.000001964933844	0.0001243193316	4.903897538			ENSG00000165458	INPPL1	inositol polyphosphate phosphatase like 1	3636	GO:0001958	IMP	BP	-0.7302010761	6.66410145	-7.016020835	0.00002533855916	0.001687869099	2.727886217
GFPT2					CCDC97						MEG9							ENSG00000224660	SH3BP5-AS1	SH3BP5 antisense RNA 1	100505696				-2.196133146	1.279409194	-6.758818317	0.000002653790417	0.0001518592564	4.894707332			ENSG00000240731							-2.158380009	-1.521133932	-6.971577111	0.00002682075219	0.001732001651	2.712146994
CDKN1B					RELB						WBP1L							ENSG00000136731	UGGT1	UDP-glucose glycoprotein glucosyltransferase 1	56886	GO:0003980	IBA	MF	-0.7116636982	6.420083602	-6.929254717	0.000001914210405	0.0001219511545	4.893370194			ENSG00000187244	BCAM	basal cell adhesion molecule (Lutheran blood group)	4059	GO:0004888	TAS	MF	-2.717918609	1.538468628	-6.776555993	0.00003451963078	0.001961670956	2.710037686
BRPF3					SH3BGR						LCAT							ENSG00000184584	STING1	stimulator of interferon response cGAMP interactor 1	340061	GO:0000045	IBA	BP	-1.005970558	6.044043578	-6.931746798	0.000001905144435	0.0001217964811	4.892724333			ENSG00000132122	SPATA6	spermatogenesis associated 6	54558	GO:0005576	IEA	CC	1.541240769	2.242266155	6.782066245	0.00003427213458	0.001953617449	2.708604614
ZNF292					CARMIL2						GIPR							ENSG00000172197	MBOAT1	membrane bound O-acyltransferase domain containing 1	154141	GO:0005789	TAS	CC	-1.314063579	1.414533997	-6.763647607	0.000002629195917	0.0001518592564	4.892513403			ENSG00000242028	HYPK	huntingtin interacting protein K	25764	GO:0005515	IPI	MF	-2.835060585	-1.356010254	-7.001598921	0.00002580963769	0.001696363696	2.703035399
GARRE1					H2AC6						ABCC5							ENSG00000138468	SENP7	SUMO specific peptidase 7	57337	GO:0005515	IPI	MF	-1.340984358	3.031659694	-6.832815203	0.000002301751534	0.0001403895205	4.891703077			ENSG00000117676	RPS6KA1	ribosomal protein S6 kinase A1	6195	GO:0000287	IEA	MF	-3.157048388	-0.8956779374	-6.919558377	0.00002867493404	0.001777433578	2.699760844
CABP1					TMEM222						WBP1							ENSG00000167302	TEPSIN	TEPSIN adaptor related protein complex 4 accessory protein	146705	GO:0005515	IPI	MF	-1.150802251	2.49834913	-6.808489771	0.000002411800268	0.0001446871757	4.887548694			ENSG00000172296	SPTLC3	serine palmitoyltransferase long chain base subunit 3	55304	GO:0004758	IBA	MF	1.847118585	3.029525598	6.808928268	0.00003309260225	0.001905659073	2.694931979
MAML1					C22orf39						MYCBP2							ENSG00000230551							-1.671940006	1.761695771	-6.765589815	0.000002619371407	0.0001518592564	4.886842295			ENSG00000168502	MTCL1	microtubule crosslinking factor 1	23255	GO:0000922	IBA	CC	-0.9942409171	4.87417745	-6.977199108	0.00002662821359	0.001725601673	2.690840106
MEGF9					TSKU						VTN							ENSG00000065665	SEC61A2	SEC61 translocon subunit alpha 2	55176	GO:0003674	ND	MF	-1.391379619	1.824372608	-6.771360039	0.000002590407037	0.0001508850422	4.885524984			ENSG00000121851	POLR3GL	RNA polymerase III subunit GL	84265	GO:0000790	IBA	CC	0.8636382863	3.021371889	6.827039818	0.00003232196674	0.001889096214	2.687749691
GALNT15					LINC01089						CRIM1							ENSG00000232070	TMEM253	transmembrane protein 253	643382	GO:0016021	IEA	CC	2.968820547	0.03054022214	6.805530793	0.000002425554074	0.0001446871757	4.884869338			ENSG00000181619	GPR135	G protein-coupled receptor 135	64582	GO:0004930	IEA	MF	-1.559748397	0.4920249468	-6.748748566	0.00003579824969	0.001995216461	2.685232084
SLC38A6					GLIPR1						VPS13A							ENSG00000197971	MBP	myelin basic protein	4155	GO:0000165	IDA	BP	2.049586393	4.330308443	6.832510303	0.000002303098195	0.0001403895205	4.867733636			ENSG00000004139	SARM1	sterile alpha and TIR motif containing 1	23098	GO:0003953	IDA	MF	-2.184888806	3.569166256	-6.868563703	0.00003062696576	0.001842506289	2.66969755
CAMTA2					DOCK2						INHA							ENSG00000270412							3.872290253	-1.071484861	7.103175581	0.000001377146404	0.0001027149684	4.865886987			ENSG00000072195	SPEG	striated muscle enriched protein kinase	10290	GO:0004672	IBA	MF	-2.168111063	4.871227818	-6.946171192	0.0000277096948	0.001754139198	2.666611587
ZNF280B					SLC43A3						MARCKSL1							ENSG00000124440	HIF3A	hypoxia inducible factor 3 subunit alpha	64344	GO:0000790	IBA	CC	8.338132597	1.353526491	7.264483398	0.000001018439354	0.0000849378421	4.820224894			ENSG00000260578							2.642410235	1.104218999	6.732351495	0.00003657597219	0.002004515224	2.662602683
MGAT4C					ITGB2-AS1						ARHGAP6							ENSG00000186153	WWOX	WW domain containing oxidoreductase	51741	GO:0000122	TAS	BP	1.156795228	2.016076593	6.723189531	0.000002842771394	0.0001580580895	4.819800058			ENSG00000150551	LYPD1	LY6/PLAUR domain containing 1	116372	GO:0001662	IEA	BP	-5.810430032	-0.149182086	-6.772263866	0.00003471374403	0.001966650732	2.661015526
IFIT3					ZCWPW1						SNX30							ENSG00000131584	ACAP3	ArfGAP with coiled-coil, ankyrin repeat and PH domains 3	116983	GO:0001764	IEA	BP	-1.263532429	3.838409289	-6.845181846	0.0000022478139	0.0001379360851	4.813384076			ENSG00000136244	IL6	interleukin 6	3569	GO:0001781	IDA	BP	-3.93693705	2.351010968	-6.743654774	0.00003603793221	0.001995216461	2.632988898
ATP7B					ARHGEF26						ARMC8							ENSG00000133321	PLAAT4	phospholipase A and acyltransferase 4	5920	GO:0004623	IBA	MF	3.404342217	1.382146025	6.705074603	0.0000029441526	0.0001622201559	4.808131851			ENSG00000163251	FZD5	frizzled class receptor 5	7855	GO:0000139	IEA	CC	2.767164309	2.441976086	6.710632878	0.0000376341495	0.002020538102	2.630792984
PSTPIP1					SCAMP1-AS1						PAN2							ENSG00000267470	ZNF571-AS1	ZNF571 antisense RNA 1	100507433				-3.481605207	-0.8274692781	-6.798729456	0.000002457476952	0.0001453898417	4.79818113			ENSG00000138031	ADCY3	adenylate cyclase 3	109	GO:0003091	TAS	BP	1.044767222	5.400944857	6.930508214	0.00002827348035	0.001777433578	2.626105855
BNIP3P1					PLK2						GAS6							ENSG00000239382	ALKBH6	alkB homolog 6	84964	GO:0005515	IPI	MF	-2.059428564	-1.268839592	-6.750746088	0.000002695434322	0.0001521717814	4.777102727			ENSG00000072274	TFRC	transferrin receptor	7037	GO:0001618	IEA	MF	-0.9532434558	7.501333717	-6.910771425	0.00002900152073	0.001779498626	2.624300891
RSRC1					PNPLA4						MEAK7							ENSG00000164930	FZD6	frizzled class receptor 6	8323	GO:0001843	IEA	BP	-1.446722267	5.009939631	-6.851229261	0.000002221916685	0.0001377288086	4.756627947			ENSG00000182585	EPGN	epithelial mitogen	255324	GO:0000165	TAS	BP	-3.92037007	-0.673003281	-6.761413196	0.00003520971767	0.001984376099	2.623148934
ZNF654					CLHC1						LINC02202							ENSG00000176209	SMIM19	small integral membrane protein 19	114926	GO:0005515	IPI	MF	0.9871231693	3.818000493	6.778036654	0.000002557306823	0.0001496031697	4.753748862			ENSG00000161960	EIF4A1	eukaryotic translation initiation factor 4A1	1973	GO:0000339	TAS	MF	-2.422969288	-0.06307808258	-6.724209731	0.00003696886459	0.002010922401	2.623020121
OGN					DNAI4						HYOU1							ENSG00000224975	INE1	inactivation escape 1	8552				-3.021167141	-1.685287459	-6.728082906	0.000002816010861	0.000157561487	4.737956472			ENSG00000131737	KRT34	keratin 34	3885	GO:0005198	IEA	MF	-4.452564587	3.28162464	-6.74884948	0.00003579351862	0.001995216461	2.613393173
PLAU					PIF1						TPRG1-AS1							ENSG00000171345	KRT19	keratin 19	3880	GO:0005200	TAS	MF	-7.393036121	-1.227470703	-6.904511252	0.000002006691056	0.0001260916695	4.73637965			ENSG00000168970	JMJD7-PLA2G4B	JMJD7-PLA2G4B readthrough	8681				-2.721483819	-1.730934265	-6.996292978	0.00002598531368	0.001701853753	2.612297579
UBE2QL1					MTRES1						MPP3							ENSG00000103034	NDRG4	NDRG family member 4	65009	GO:0001947	ISS	BP	-3.913644845	0.1992484529	-6.654465204	0.000003247729823	0.0001762998426	4.724641655			ENSG00000109686	SH3D19	SH3 domain containing 19	152503	GO:0005515	IPI	MF	1.263566684	6.93449478	6.924892598	0.00002847860559	0.001777433578	2.611005467
NKIRAS2					RPL22						SNX15							ENSG00000105808	RASA4	RAS p21 protein activator 4	10156	GO:0000165	TAS	BP	-2.495602547	-1.861366557	-6.753698605	0.000002680124535	0.0001518592564	4.712616561			ENSG00000165959	CLMN	calmin	79789	GO:0005640	IBA	CC	2.544174753	0.5546225236	6.719762513	0.00003718538301	0.002010922401	2.608822759
GAPDH					POP1						TTLL3							ENSG00000231312	MAP4K3-DT	MAP4K3 divergent transcript	728730				1.520011139	2.21272306	6.662995554	0.000003194373327	0.0001744356006	4.709354017			ENSG00000236333							-4.679898059	-3.147837452	-7.754619929	0.00001019594388	0.001022714421	2.601395602
ATXN1L					RPL32						LAP3							ENSG00000170275	CRTAP	cartilage associated protein	10491	GO:0005515	ISS	MF	0.8648555869	8.543057507	6.795679067	0.000002471935505	0.0001453898417	4.700415923			ENSG00000153933	DGKE	diacylglycerol kinase epsilon	8526	GO:0003951	IEA	MF	-1.292976086	1.717404146	-6.678920669	0.00003923869829	0.002076502919	2.593143971
TGFBR3					TMEM116						FLNC							ENSG00000108515	ENO3	enolase 3	2027	GO:0000015	IBA	CC	-1.127415372	0.7824159278	-6.63470807	0.000003374884289	0.000182124638	4.680737981			ENSG00000104219	ZDHHC2	zinc finger DHHC-type palmitoyltransferase 2	51201	GO:0000139	IEA	CC	1.215696824	5.553734576	6.904950932	0.00002922005204	0.001786970666	2.588738718
SRC					LINC01409						DHRSX							ENSG00000198796	ALPK2	alpha kinase 2	115701	GO:0003007	IMP	BP	-2.2912199	6.45153931	-6.805469057	0.000002425841898	0.0001446871757	4.676146455			ENSG00000189129	PLAC9	placenta associated 9	219348	GO:0005515	IPI	MF	2.044104473	3.802829359	6.759486113	0.00003529859588	0.001984376099	2.580049252
NPY2R					SLC16A13						LMBR1L							ENSG00000137343	ATAT1	alpha tubulin acetyltransferase 1	79969	GO:0004468	IDA	MF	-1.19076666	2.17793991	-6.679394922	0.000003094332783	0.0001697861331	4.672113317			ENSG00000112715	VEGFA	vascular endothelial growth factor A	7422	GO:0000122	IDA	BP	-3.516782306	6.401609436	-6.864536494	0.00003078709599	0.001843136606	2.572829058
WNT5B					RPL6						AGMO							ENSG00000075826	SEC31B	SEC31 homolog B, COPII coat complex component	25956	GO:0000139	IEA	CC	-2.94813126	0.8703100288	-6.620435134	0.000003469943613	0.0001850771088	4.657810729			ENSG00000186314	PRELID2	PRELI domain containing 2	153768	GO:0005758	IBA	CC	-2.024370266	0.1978688616	-6.648295671	0.00004085812263	0.002131662901	2.55251115
DPYSL3					SCNN1D						SDHAP2							ENSG00000143314	MRPL24	mitochondrial ribosomal protein L24	79590	GO:0003723	IEA	MF	0.9339532823	5.622418743	6.801421908	0.000002444787838	0.0001451681788	4.64319268			ENSG00000133121	STARD13	StAR related lipid transfer domain containing 13	90627	GO:0005096	IBA	MF	1.294367428	5.079996242	6.834646226	0.00003200408729	0.001882431491	2.525229787
RECQL					SACS						TBC1D8							ENSG00000175899	A2M	alpha-2-macroglobulin	2	GO:0001869	IDA	BP	2.851065999	4.794447182	6.709572978	0.000002918632526	0.0001612984024	4.640828084			ENSG00000131149	GSE1	Gse1 coiled-coil protein	23199	GO:0005515	IPI	MF	-0.6724033601	5.488103808	-6.872613927	0.00003046682271	0.001842506289	2.524113859
PF4					SPDL1						SNHG26							ENSG00000134825	TMEM258	transmembrane protein 258	746	GO:0005515	IPI	MF	1.05801846	4.453862528	6.757652215	0.000002659764783	0.0001518592564	4.639918161			ENSG00000198853	RUSC2	RUN and SH3 domain containing 2	9853	GO:0005515	IPI	MF	-1.558556717	6.409991738	-6.859489726	0.00003098903723	0.001843136606	2.52130497
RFTN2					TCIRG1						MANCR							ENSG00000225138							-2.38650694	0.8947768325	-6.603895033	0.000003583580502	0.0001883998139	4.609709656			ENSG00000163013	FBXO41	F-box protein 41	150726	GO:0000209	TAS	BP	-1.699709504	0.06817998951	-6.623094884	0.0000422445361	0.002191613307	2.519022798
LINC00525					TMEM205						RAD51-AS1							ENSG00000136732	GYPC	glycophorin C (Gerbich blood group)	2995	GO:0005515	IPI	MF	1.494788187	5.123724302	6.758579548	0.000002655012588	0.0001518592564	4.607886797			ENSG00000213694	S1PR3	sphingosine-1-phosphate receptor 3	1903	GO:0001816	IEA	BP	2.996313026	3.544293857	6.661950267	0.00004012738738	0.002111432244	2.51890178
RALGDS					LAMTOR1						TNFRSF25							ENSG00000011332	DPF1	double PHD fingers 1	8193	GO:0000790	IBA	CC	-1.350377452	-0.09645817917	-6.594087307	0.000003652777212	0.0001896285798	4.604839529			ENSG00000025708	TYMP	thymidine phosphorylase	1890	GO:0000002	IMP	BP	2.113121419	2.8319354	6.65079058	0.00004072354664	0.002130660575	2.513499274
ATP13A3					DUSP6						ERVK3-1							ENSG00000186567	CEACAM19	CEA cell adhesion molecule 19	56971	GO:0005515	IPI	MF	-2.021805901	0.7023989088	-6.587205281	0.000003702157156	0.0001902722115	4.59677075			ENSG00000106392	C1GALT1	core 1 synthase, glycoprotein-N-acetylgalactosamine 3-beta-galactosyltransferase 1	56913	GO:0000139	TAS	CC	0.9546065853	6.589291275	6.860304545	0.00003095633698	0.001843136606	2.508952703
TP53BP2					P3H3						PAXBP1							ENSG00000128573	FOXP2	forkhead box P2	93986	GO:0000122	IBA	BP	2.678256386	2.300749382	6.592771206	0.000003662167479	0.0001896285798	4.592631153			ENSG00000153310	CYRIB	CYFIP related Rac1 interactor B	51571	GO:0001916	ISS	BP	-0.7942234503	3.888918428	-6.758396656	0.00003534894886	0.001984376099	2.493460847
GPR146					UBC						IFIH1							ENSG00000153930	ANKFN1	ankyrin repeat and fibronectin type III domain containing 1	162282				3.806581499	2.955908657	6.588451356	0.000003693165323	0.0001902722115	4.582459803			ENSG00000091592	NLRP1	NLR family pyrin domain containing 1	22861	GO:0005515	IPI	MF	-1.180472689	4.504015452	-6.803979733	0.00003330657607	0.001910370042	2.485680979
FBN2					NIN						C3orf52							ENSG00000113732	ATP6V0E1	ATPase H+ transporting V0 subunit e1	8992	GO:0005515	IPI	MF	0.8066010793	7.316820106	6.757790861	0.000002659053721	0.0001518592564	4.573638313			ENSG00000265972	TXNIP	thioredoxin interacting protein	10628	GO:0000122	IEA	BP	1.482524385	9.587587011	6.742717798	0.00003608220791	0.001995216461	2.48095723
TMEM164					NIT2						RCOR1							ENSG00000183876	ARSI	arylsulfatase family member I	340075	GO:0004065	TAS	MF	-2.566761978	0.7816706441	-6.580752527	0.000003749085041	0.0001905828613	4.560980584			ENSG00000144583	MARCHF4	membrane associated ring-CH-type finger 4	57574	GO:0000139	IEA	CC	-1.246309227	5.058820574	-6.808263501	0.00003312126062	0.001905659073	2.474779939
CACNB2					BTG2						GLUD1							ENSG00000196569	LAMA2	laminin subunit alpha 2	3908	GO:0005102	IEA	MF	2.394995546	8.291344869	6.734983031	0.00000277871882	0.0001563924323	4.55797986			ENSG00000108551	RASD1	ras related dexamethasone induced 1	51655	GO:0003924	IEA	MF	4.65889878	1.657227923	6.569150636	0.00004538491049	0.002302785472	2.456156203
KDM2A					CGGBP1						ASPHD1							ENSG00000170961	HAS2	hyaluronan synthase 2	3037	GO:0001570	ISS	BP	-1.548980039	5.444828036	-6.754890337	0.000002673970567	0.0001518592564	4.55483495			ENSG00000108175	ZMIZ1	zinc finger MIZ-type containing 1	57178	GO:0001570	IEA	BP	-0.8241143922	6.132122592	-6.80912876	0.00003308396419	0.001905659073	2.439712838
NCS1					LRRC8B						SLC25A37							ENSG00000155816	FMN2	formin 2	56776	GO:0003674	ND	MF	-2.342233954	4.579555618	-6.726387609	0.000002825252301	0.000157561487	4.545867405			ENSG00000253540							-2.310036587	-0.2387857557	-6.573754109	0.00004510738185	0.002295008913	2.421281762
SFT2D2					PHLDB3						RGCC							ENSG00000133131	MORC4	MORC family CW-type zinc finger 4	79710	GO:0005515	IPI	MF	0.6890719114	5.741943655	6.753409061	0.000002681621925	0.0001518592564	4.539814046			ENSG00000141448	GATA6	GATA binding protein 6	2627	GO:0000122	IBA	BP	-3.118008691	2.30929851	-6.577310448	0.00004489422835	0.002295008913	2.395021499
PARP14					SPG21						TMEM253							ENSG00000269929							-2.697114788	-1.009979955	-6.609645425	0.000003543642275	0.0001873121775	4.530298762			ENSG00000213625	LEPROT	leptin receptor overlapping transcript	54741	GO:0000139	IEA	CC	1.274292132	7.841780827	6.739410158	0.00003623897419	0.001997903326	2.391138304
LANCL2					GNE						HACL1							ENSG00000256235	SMIM3	small integral membrane protein 3	85027	GO:0005515	IPI	MF	1.483621831	5.51341134	6.715424114	0.000002885780578	0.0001599646588	4.506057588			ENSG00000151914	DST	dystonin	667	GO:0003779	IEA	MF	1.430239941	7.917123315	6.733468912	0.00003652240053	0.002004515224	2.389171943
HERC1					ZNF587						PARP9							ENSG00000135740	SLC9A5	solute carrier family 9 member A5	6553	GO:0005886	IBA	CC	-1.358990648	1.759326749	-6.573835403	0.00000380007467	0.0001910240275	4.5022938			ENSG00000001561	ENPP4	ectonucleotide pyrophosphatase/phosphodiesterase 4	22875	GO:0005515	IPI	MF	3.04440284	2.891640268	6.53946418	0.00004721919667	0.002363391174	2.385023063
IQCH-AS1					RPL19						PPA1							ENSG00000149177	PTPRJ	protein tyrosine phosphatase receptor type J	5795	GO:0001772	IDA	CC	-2.423143629	2.538949824	-6.59535931	0.00000364372527	0.0001896285798	4.490773143			ENSG00000131738	KRT33B	keratin 33B	3884	GO:0005198	IEA	MF	-5.151194318	-2.082693035	-6.914253479	0.00002887162669	0.001777433578	2.38471766
LRRIQ1					ZNF396						PPP2R5B							ENSG00000145592	RPL37	ribosomal protein L37	6167	GO:0000184	TAS	BP	1.281607191	8.953889924	6.678455365	0.000003099975723	0.0001697861331	4.484025718			ENSG00000023445	BIRC3	baculoviral IAP repeat containing 3	330	GO:0002756	TAS	BP	3.0698614	2.001343612	6.50474921	0.00004946561704	0.002442728559	2.381120642
COX7A2L					RPL30						PIANP							ENSG00000262691							-4.358052223	-2.348453695	-6.777440163	0.000002560246092	0.0001496031697	4.48338768			ENSG00000173210	ABLIM3	actin binding LIM protein family member 3	22885	GO:0001725	IBA	CC	1.842592888	5.177546964	6.718700545	0.00003723728741	0.002010922401	2.377709519
SLC2A5					CILK1						IFFO2							ENSG00000205336	ADGRG1	adhesion G protein-coupled receptor G1	9289	GO:0001525	IDA	BP	-4.765120407	-2.456588294	-6.848811222	0.000002232234275	0.000137902473	4.474792138			ENSG00000198728	LDB1	LIM domain binding 1	8861	GO:0000122	IBA	BP	-0.5872872835	4.993909834	-6.745712417	0.00003594090537	0.001995216461	2.363662995
MLLT1					STRADA						ADRA1D							ENSG00000279861							-4.451548281	-3.051796646	-7.138538874	0.000001288606288	0.00009830078264	4.473965567			ENSG00000104361	NIPAL2	NIPA like domain containing 2	79815	GO:0015095	IEA	MF	0.9581952722	5.053865292	6.721016606	0.00003712418842	0.002010922401	2.353784562
AFAP1					HS1BP3						NRBP2							ENSG00000204149	AGAP6	ArfGAP with GTPase domain, ankyrin repeat and PH domain 6	414189	GO:0005096	IEA	MF	-1.347670361	1.944032354	-6.560534102	0.000003900153387	0.0001944565607	4.47035301			ENSG00000247095	MIR210HG	MIR210 host gene	100506211				-4.769047839	0.7989023589	-6.480104963	0.0000511298001	0.002493121924	2.349291791
MVB12A					ACKR2						UBE2Q2P2							ENSG00000156103	MMP16	matrix metallopeptidase 16	4325	GO:0001501	IBA	BP	-2.535673396	2.857488087	-6.611473756	0.000003531040767	0.0001872472139	4.461973226			ENSG00000026036	RTEL1-TNFRSF6B	RTEL1-TNFRSF6B readthrough (NMD candidate)	100533107				-3.592527834	-1.753348051	-6.729570626	0.00003670966043	0.0020058897	2.345028134
MUS81					MYLIP						NMB							ENSG00000267896							-2.802982514	-1.99373819	-6.628522383	0.000003415746068	0.0001832517803	4.437894303			ENSG00000245532	NEAT1	nuclear paraspeckle assembly transcript 1	283131	GO:0005515	IEA	MF	-1.212714175	7.493623328	-6.70451211	0.00003793826946	0.002030962025	2.340795117
ARAP3					SMAD7						AFG3L1P							ENSG00000111897	SERINC1	serine incorporator 1	57515	GO:0005515	IPI	MF	0.7067381663	8.590131726	6.655571682	0.000003240757122	0.0001762998426	4.432144393			ENSG00000143318	CASQ1	calsequestrin 1	844	GO:0005509	IBA	MF	-4.062140506	-4.077368206	-7.400730231	0.00001564602976	0.001272980281	2.340141585
HNRNPA1P33					HERC4						CRTAP							ENSG00000128596	CCDC136	coiled-coil domain containing 136	64753	GO:0001675	ISS	BP	-2.491258906	2.120188398	-6.544130912	0.000004027340122	0.0001981062642	4.411297431			ENSG00000163697	APBB2	amyloid beta precursor protein binding family B member 2	323	GO:0001540	IBA	MF	0.9808224181	6.890102029	6.716385069	0.00003735072779	0.002011167906	2.31948773
CARHSP1					DFFBP1						GRASLND							ENSG00000152520	PAN3	poly(A) specific ribonuclease subunit PAN3	255967	GO:0000289	IBA	BP	-0.8030377632	4.151650725	-6.640134697	0.000003339453751	0.0001807442402	4.399046875			ENSG00000114541	FRMD4B	FERM domain containing 4B	23150	GO:0001726	IEA	CC	3.370931136	2.263613189	6.454931597	0.00005289186721	0.002535773641	2.316049045
GAS1					ACCS						KRTCAP2							ENSG00000165996	HACD1	3-hydroxyacyl-CoA dehydratase 1	9200	GO:0005515	IPI	MF	-2.32753137	2.71002922	-6.545553604	0.00000401614073	0.000198086425	4.385079377			ENSG00000105443	CYTH2	cytohesin 2	9266	GO:0000139	TAS	CC	-0.7911107325	4.740639507	-6.691851116	0.00003857575727	0.002053186343	2.313145593
F2RL2					SORBS1						CTSK							ENSG00000198169	ZNF251	zinc finger protein 251	90987	GO:0000978	IBA	MF	-0.8256768633	3.589185316	-6.591820856	0.000003668963692	0.0001896285798	4.356513081			ENSG00000203896	LIME1	Lck interacting transmembrane adaptor 1	54923	GO:0002250	IEA	BP	-3.018536053	-1.617578263	-6.688362522	0.00003875342395	0.00205671548	2.312603655
QSOX1					NDUFA3						ITPKB							ENSG00000125691	RPL23	ribosomal protein L23	9349	GO:0000122	IMP	BP	1.260381171	9.15830614	6.598014765	0.000003624903072	0.0001894863862	4.33681683			ENSG00000105255	FSD1	fibronectin type III and SPRY domain containing 1	79187	GO:0005634	IEA	CC	-2.630173081	-0.875791828	-6.487775828	0.00005060545505	0.002492352398	2.303602487
SLC35F5					WDR83OS						ID2							ENSG00000160201	U2AF1	U2 small nuclear RNA auxiliary factor 1	7307	GO:0000398	IBA	BP	-3.596661803	-0.5276850837	-6.466643728	0.000004688858707	0.0002213255034	4.332308216			ENSG00000107201	DDX58	DExD/H-box helicase 58	23586	GO:0002230	IMP	BP	1.254591672	3.628290207	6.563680303	0.00004571708328	0.002313284414	2.289523725
TAF1D					CEMIP						KRT81							ENSG00000186908	ZDHHC17	zinc finger DHHC-type palmitoyltransferase 17	23390	GO:0000139	IBA	CC	-0.806095891	4.428385311	-6.613671623	0.000003515953696	0.0001869875896	4.317292069			ENSG00000114923	SLC4A3	solute carrier family 4 member 3	6508	GO:0005452	IEA	MF	-1.661783268	2.539353362	-6.512553627	0.00004895078469	0.002423785637	2.288751526
VLDLR					PCDHGB4						ALPK2							ENSG00000230699							-4.983191326	-4.759562124	-7.288721052	0.0000009735917969	0.00008416934256	4.315864641			ENSG00000108960	MMD	monocyte to macrophage differentiation associated	23531	GO:0004672	IDA	MF	0.8965447493	2.604198166	6.485054361	0.00005079081904	0.002493121924	2.288708263
MSL1					TMEM25						ALS2CL							ENSG00000065613	SLK	STE20 like kinase	9748	GO:0004674	IDA	MF	0.9330191061	7.000054492	6.63159401	0.000003395391659	0.000182693977	4.314287749			ENSG00000143847	PPFIA4	PTPRF interacting protein alpha 4	8497	GO:0005515	IPI	MF	-3.629052654	1.455185397	-6.450261231	0.00005322588271	0.00254012617	2.285018822
TMCC2					SSR4						LAG3							ENSG00000157193	LRP8	LDL receptor related protein 8	7804	GO:0001523	TAS	BP	-1.643906093	2.668151673	-6.504986327	0.000004348510386	0.0002110753137	4.299679941			ENSG00000214517	PPME1	protein phosphatase methylesterase 1	51400	GO:0000086	TAS	BP	-0.7118280197	5.834793595	-6.691993329	0.00003856853328	0.002053186343	2.275163457
FANK1					ZNF449						NOCT							ENSG00000184785	SMIM10	small integral membrane protein 10	644538	GO:0016021	IEA	CC	1.340027372	3.411649595	6.487710401	0.000004498579525	0.0002155089742	4.261342814			ENSG00000151006	PRSS53	serine protease 53	339105	GO:0004252	IBA	MF	-2.378514167	-0.2975186222	-6.442010506	0.00005382149781	0.002555345098	2.268659802
NAPEPLD					PPIP5K1						CGB7							ENSG00000086544	ITPKC	inositol-trisphosphate 3-kinase C	80271	GO:0000828	IBA	MF	1.016360358	4.699013954	6.566344872	0.000003856101736	0.0001927840726	4.244191946			ENSG00000197892	KIF13B	kinesin family member 13B	23303	GO:0003777	IBA	MF	1.640359369	4.133237844	6.574129726	0.00004508481761	0.002295008913	2.265157227
DUSP2					PARD6A						GLRX							ENSG00000132205	EMILIN2	elastin microfibril interfacer 2	84034	GO:0005515	IPI	MF	-0.8669287909	6.108677826	-6.59903605	0.000003617690913	0.0001894863862	4.239025817			ENSG00000197635	DPP4	dipeptidyl peptidase 4	1803	GO:0001618	IDA	MF	-3.094973638	2.279720154	-6.476191885	0.0000513995215	0.002493121924	2.262057617
SPECC1L					NLRC5						ZBED4							ENSG00000164169	PRMT9	protein arginine methyltransferase 9	90826	GO:0005515	IPI	MF	0.8096786645	3.430682465	6.499046718	0.000004399512105	0.000212987462	4.234630621			ENSG00000237765	FAM200B	family with sequence similarity 200 member B	285550				-1.181383572	3.689694035	-6.560243319	0.00004592711941	0.002317562755	2.23904922
LINC02210					WDR6						NCBP3							ENSG00000135502	SLC26A10	solute carrier family 26 member 10	65012	GO:0005887	IBA	CC	-3.596960426	-1.381078815	-6.449700185	0.000004847931081	0.0002243618211	4.234137748			ENSG00000239697	TNFSF12	TNF superfamily member 12	8742	GO:0001525	IEA	BP	1.125085127	2.911849924	6.47573639	0.00005143101699	0.002493121924	2.232026345
COL6A3					MIR656						RGS2							ENSG00000159199	ATP5MC1	ATP synthase membrane subunit c locus 1	516	GO:0000276	IBA	CC	0.8679255587	5.58175071	6.584573825	0.000003721220632	0.0001905828613	4.21696503			ENSG00000198053	SIRPA	signal regulatory protein alpha	140885	GO:0001933	ISS	BP	-1.012128384	6.57060301	-6.646088451	0.00004097757858	0.002131872954	2.227205573
RNF144B					ANKHD1-EIF4EBP3						EPHA2							ENSG00000117691	NENF	neudesin neurotrophic factor	29937	GO:0005515	IPI	MF	1.237985817	5.728781181	6.578625907	0.000003764685567	0.0001905828613	4.206840244			ENSG00000080503	SMARCA2	SWI/SNF related, matrix associated, actin dependent regulator of chromatin, subfamily a, member 2	6595	GO:0000122	TAS	BP	0.6077262504	6.287119687	6.655765282	0.00004045662808	0.002122708705	2.224736082
PNMA2					COX6B1						FAM229A							ENSG00000112851	ERBIN	erbb2 interacting protein	55914	GO:0005102	IBA	MF	-0.8361044049	6.486819418	-6.577832343	0.000003770524235	0.0001905828613	4.205825555			ENSG00000271605	MILR1	mast cell immunoglobulin like receptor 1	284021	GO:0004888	IBA	MF	2.015519033	2.370577333	6.416752487	0.00005568970801	0.002613624122	2.224464359
RAET1G					KLF9						ZNF117							ENSG00000118689	FOXO3	forkhead box O3	2309	GO:0000122	IBA	BP	1.102955532	6.719640314	6.579524939	0.000003758082233	0.0001905828613	4.20148899			ENSG00000135929	CYP27A1	cytochrome P450 family 27 subfamily A member 1	1593	GO:0005506	IEA	MF	1.973250763	3.287203388	6.479734518	0.00005115526906	0.002493121924	2.219350376
DGKD					C11orf1						ACKR1							ENSG00000244687	UBE2V1	ubiquitin conjugating enzyme E2 V1	7335	GO:0000151	IDA	CC	-1.700869562	-0.4462595015	-6.378977994	0.000005574627328	0.0002464656921	4.194868848			ENSG00000151692	RNF144A	ring finger protein 144A	9781	GO:0000151	IBA	CC	4.230146368	3.201179092	6.396417259	0.00005724431187	0.002669811101	2.209157793
GMPR					R3HCC1L						PHYHD1							ENSG00000173210	ABLIM3	actin binding LIM protein family member 3	22885	GO:0001725	IBA	CC	1.347689	6.282728436	6.575057636	0.000003791013009	0.0001910240275	4.193427567			ENSG00000132386	SERPINF1	serpin family F member 1	5176	GO:0001822	IEA	BP	2.95971327	7.525414189	6.598105206	0.00004366930859	0.002252872794	2.195608454
TFB1M					RPL18A						ARSK							ENSG00000165458	INPPL1	inositol polyphosphate phosphatase like 1	3636	GO:0001958	IMP	BP	-1.106244319	6.293597016	-6.571262653	0.000003819222461	0.0001914620047	4.192373485			ENSG00000205639	MFSD2B	major facilitator superfamily domain containing 2B	388931	GO:0005215	IBA	MF	3.725856484	-1.938758563	6.922551506	0.00002856459206	0.001777433578	2.16963028
PDGFRA					RHOT2						APOD							ENSG00000100564	PIGH	phosphatidylinositol glycan anchor biosynthesis class H	5283	GO:0000506	IBA	CC	0.7611720408	3.101391127	6.450684532	0.000004838538616	0.0002243618211	4.181778213			ENSG00000186594	MIR22HG	MIR22 host gene	84981	GO:0035195	IEA	BP	-1.689962195	5.305941582	-6.590216634	0.0000441297119	0.002263976803	2.165166935
HCCS					TMEM41B						SOCS7							ENSG00000198625	MDM4	MDM4 regulator of p53	4194	GO:0000122	IDA	BP	-0.8634117453	3.518822128	-6.49538323	0.00000443127777	0.000213399172	4.18119074			ENSG00000242759							-2.777000149	1.107541857	-6.351294851	0.00006086247644	0.002755071268	2.163218477
SIX4					ZFP3						KLHL17							ENSG00000122877	EGR2	early growth response 2	1959	GO:0000790	IBA	CC	3.929688793	3.240955989	6.406040648	0.000005284079239	0.0002380179466	4.173233398			ENSG00000167244	IGF2	insulin like growth factor 2	3481	GO:0000122	ISS	BP	4.358107513	8.227859351	6.547707193	0.00004670202726	0.002350244527	2.159686209
MID1					SH3PXD2B						FAM71F2							ENSG00000185164	NOMO2	NODAL modulator 2	283820	GO:0005515	IPI	MF	-1.24943663	4.861540869	-6.55633912	0.000003932279327	0.0001955269948	4.172109418			ENSG00000279407							-2.741219936	-1.976482919	-6.532769127	0.00004764376779	0.002378196614	2.152504835
ZMYM3					NPL						ZNF692							ENSG00000110583	NAA40	N-alpha-acetyltransferase 40, NatD catalytic subunit	79829	GO:0005515	IPI	MF	-0.8247772028	4.026524881	-6.524666907	0.000004183848858	0.0002047073569	4.167732225			ENSG00000196937	FAM3C	FAM3 metabolism regulating signaling molecule C	10447	GO:0002576	TAS	BP	1.627091322	6.596983729	6.590312288	0.00004412409814	0.002263976803	2.146761574
AKR1C1					DPF3						NXF1							ENSG00000240342	RPS2P5	ribosomal protein S2 pseudogene 5	100130562				1.261429644	6.803142019	6.552941999	0.000003958495828	0.0001962985985	4.152960739			ENSG00000006704	GTF2IRD1	GTF2I repeat domain containing 1	9569	GO:0000122	IDA	BP	-0.9025682043	4.333639452	-6.540550013	0.00004715072119	0.002363391174	2.142106632
BTBD11					SHOC2						GNB3							ENSG00000246922	UBAP1L	ubiquitin associated protein 1 like	390595	GO:0000813	IBA	CC	-2.517248639	-0.7164668179	-6.355475542	0.000005840349416	0.0002549815252	4.143849031			ENSG00000241343	RPL36A	ribosomal protein L36a	6173	GO:0000184	TAS	BP	-1.95623706	-0.2549801664	-6.329161944	0.00006272611864	0.002818707263	2.128424637
HMGA1					SC5D						TREX2							ENSG00000248019	FAM13A-AS1	FAM13A antisense RNA 1	285512				-3.727279671	-1.726793078	-6.415253295	0.000005188783069	0.0002344920979	4.133902875			ENSG00000118898	PPL	periplakin	5493	GO:0001533	TAS	CC	3.883118104	3.84475904	6.363852375	0.00005983155771	0.002731853253	2.115322925
DOCK8					FANCA						HAUS7							ENSG00000116741	RGS2	regulator of G protein signaling 2	5997	GO:0001965	IPI	MF	2.232334189	1.909174026	6.340261809	0.000006019311752	0.000259708309	4.124302494			ENSG00000240053	LY6G5B	lymphocyte antigen 6 family member G5B	58496	GO:0005576	IEA	CC	-2.882649631	-1.415076935	-6.446098316	0.00005352551294	0.002547842007	2.098368314
NDRG1					NET1						CYBRD1							ENSG00000159674	SPON2	spondin 2	10417	GO:0001530	IEA	MF	2.022611896	4.940211873	6.489893989	0.000004479319303	0.0002151480381	4.1140843			ENSG00000130592	LSP1	lymphocyte specific protein 1	4046	GO:0003779	IEA	MF	6.041473323	4.434475542	6.302889297	0.00006501804377	0.002865914679	2.077757016
INKA2					CHCHD2						B3GNT5							ENSG00000279520							-3.682421062	-3.10329613	-6.608337786	0.00000355268355	0.0001873121775	4.110904251			ENSG00000272341							-1.935922382	-0.06277137376	-6.262918273	0.00006867871502	0.002965162768	2.065830434
PDXK					SRSF10						PIP5K1A							ENSG00000088305	DNMT3B	DNA methyltransferase 3 beta	1789	GO:0000122	IDA	BP	-1.359539827	0.9762089613	-6.337020936	0.000006058161993	0.000259708309	4.106204317			ENSG00000158286	RNF207	ring finger protein 207	388591	GO:0005515	IPI	MF	-2.197936346	1.218782023	-6.268717547	0.00006813418236	0.00295392069	2.060962411
NTRK3					RAD54L2						FAR1							ENSG00000264112							-2.474621968	1.230783491	-6.343091162	0.000005985605275	0.0002590185981	4.096134657			ENSG00000196586	MYO6	myosin VI	4646	GO:0000146	IBA	MF	0.8564616037	5.780593516	6.525977542	0.00004807864738	0.002393435413	2.046537846
ARHGEF6					HHLA3						WSB1							ENSG00000116199	FAM20B	FAM20B glycosaminoglycan xylosylkinase	9917	GO:0000139	IEA	CC	-0.6351618708	6.015252037	-6.525394403	0.000004177887288	0.0002047073569	4.087140987			ENSG00000225205							-3.984501484	-2.116827776	-6.611912966	0.00004287580171	0.002218132162	2.045351587
SIPA1L1					WDR62						DPH1							ENSG00000107960	STN1	STN1 subunit of CST complex	79991	GO:0000723	IMP	BP	1.00491094	4.369012142	6.470967103	0.000004649140792	0.0002204197293	4.08471785			ENSG00000064225	ST3GAL6	ST3 beta-galactoside alpha-2,3-sialyltransferase 6	10402	GO:0000139	TAS	CC	2.021077105	0.6961526881	2278-06-01	0.00007207736987	0.00306022286	2.019891922
KLF2					LAMC1						BEX3							ENSG00000135454	B4GALNT1	beta-1,4-N-acetyl-galactosaminyltransferase 1	2583	GO:0000139	ISS	CC	-2.962968192	1.135349546	-6.326410892	0.000006187174489	0.0002633927553	4.066880164			ENSG00000159200	RCAN1	regulator of calcineurin 1	1827	GO:0003676	IEA	MF	-1.501964756	7.157227022	-6.476262048	0.00005139467194	0.002493121924	2.007762093
EVI2A					EBLN2						MEX3B							ENSG00000076258	FMO4	flavin containing dimethylaniline monoxygenase 4	2329	GO:0004497	IBA	MF	1.641368845	1.680004204	6.308202475	0.000006415240158	0.000268685342	4.055791627			ENSG00000061656	SPAG4	sperm associated antigen 4	6676	GO:0005198	TAS	MF	-1.923227861	0.2409796042	-6.217048287	0.00007315356241	0.003084641881	2.005683797
CBS					RPS28						BBS4							ENSG00000155980	KIF5A	kinesin family member 5A	3798	GO:0003774	TAS	MF	-4.707374875	-2.528259508	-6.551228182	0.000003971790422	0.0001964269829	4.05324656			ENSG00000205221	VIT	vitrin	5212	GO:0005539	IEA	MF	4.999421216	3.937243083	6.252308886	0.00006968700098	0.003000114735	1.998157014
GLMP					RAD23B						ETFBKMT							ENSG00000128510	CPA4	carboxypeptidase A4	51200	GO:0004181	IBA	MF	-2.822246854	1.104653195	-6.306009085	0.000006443293573	0.000268685342	4.048021904			ENSG00000008083	JARID2	jumonji and AT-rich interaction domain containing 2	3720	GO:0000122	IEA	BP	-1.604498875	2.878799819	-6.313487074	0.00006408291771	0.002842783289	1.997533905
EMP3					ITGB7						HDAC10							ENSG00000141040	ZNF287	zinc finger protein 287	57336	GO:0000790	IBA	CC	0.6682410913	3.049949809	6.38768728	0.000005479362046	0.000242838973	4.047608241			ENSG00000231890	DARS1-AS1	DARS1 antisense RNA 1	101928243				-2.179937381	-0.8981971238	-6.227919974	0.00007206545716	0.00306022286	1.984998242
ARL4D					IGFBP3						FAT4							ENSG00000241404	EGFL8	EGF like domain multiple 8	80864	GO:0005102	IBA	MF	-4.250157954	-2.87063821	-6.580713398	0.000003749371475	0.0001905828613	4.042186929			ENSG00000157625	TAB3	TGF-beta activated kinase 1 (MAP3K7) binding protein 3	257397	GO:0000187	TAS	BP	-0.7355845927	4.488296317	-6.429088217	0.00005476875655	0.002587018324	1.972436686
FAM149A					GPC1						ALKBH6							ENSG00000180667	YOD1	YOD1 deubiquitinase	55432	GO:0004843	IBA	MF	-0.9659351112	2.726227991	-6.371785117	0.000005654596579	0.0002488022495	4.042114934			ENSG00000075790	BCAP29	B cell receptor associated protein 29	55973	GO:0001649	HDA	BP	0.7105723928	5.66586383	6.470569361	0.00005178974642	0.002503939336	1.971412178
HSD11B2					NR1D2						GEM							ENSG00000197093	GAL3ST4	galactose-3-O-sulfotransferase 4	79690	GO:0001733	IEA	MF	1.116798964	4.225261591	6.446567455	0.000004877948777	0.0002243618211	4.038824491			ENSG00000049860	HEXB	hexosaminidase subunit beta	3074	GO:0001501	IEA	BP	0.8619141376	6.852536362	6.461876082	0.00005239935979	0.002520218166	1.967830109
INSYN2B					TTC31						CSTB							ENSG00000114738	MAPKAPK3	MAPK activated protein kinase 3	7867	GO:0000165	IEA	BP	0.7018795472	5.59219091	6.497403012	0.000004413735236	0.0002131137213	4.03761038			ENSG00000197448	GSTK1	glutathione S-transferase kappa 1	373156	GO:0004364	IBA	MF	0.7581481469	6.256722668	6.467458384	0.00005200702435	0.002507879198	1.962295586
TTLL6					SLC26A6						SPIN1							ENSG00000116560	SFPQ	splicing factor proline and glutamine rich	6421	GO:0000122	IDA	BP	-0.7486629185	7.142499182	-6.482674419	0.000004543326606	0.0002159610274	4.037103547			ENSG00000003756	RBM5	RNA binding motif protein 5	10181	GO:0000245	IDA	BP	-0.5403013681	5.842665366	-6.453452847	0.00005299738077	0.002535773641	1.940865918
METTL9					CNKSR2						MRPL22							ENSG00000116754	SRSF11	serine and arginine rich splicing factor 11	9295	GO:0000398	TAS	BP	-0.9170807719	6.585950994	-6.483847865	0.000004532858986	0.0002159610274	4.023042897			ENSG00000163516	ANKZF1	ankyrin repeat and zinc finger peptidyl tRNA hydrolase 1	55139	GO:0005515	IPI	MF	-1.310342282	3.573882134	-6.330148997	0.00006264171673	0.002818707263	1.92802169
IRS2					ITGA8						RNF130							ENSG00000183978	COA3	cytochrome c oxidase assembly factor 3	28958	GO:0005515	IPI	MF	0.7065051385	4.363350206	6.447096309	0.000004872867855	0.0002243618211	4.022697518			ENSG00000188130	MAPK12	mitogen-activated protein kinase 12	6300	GO:0000165	IEA	BP	-0.6222680799	4.057998732	-6.362940086	0.00005990581881	0.002731853253	1.919335157
GDF7					TMEM159						ACVRL1							ENSG00000182197	EXT1	exostosin glycosyltransferase 1	2131	GO:0000139	TAS	CC	-1.191709823	7.198623197	-6.464958713	0.000004704433526	0.0002213255034	4.012627769			ENSG00000144824	PHLDB2	pleckstrin homology like domain family B member 2	90102	GO:0000226	IMP	BP	-1.466999191	6.247553649	-6.421688657	0.00005531921021	0.002606353299	1.915961041
DDX60L					F3						LINC00894							ENSG00000049192	ADAMTS6	ADAM metallopeptidase with thrombospondin type 1 motif 6	11174	GO:0003279	IEA	BP	-2.781367629	1.930022873	-6.326940939	0.000006180662461	0.0002633927553	4.009598197			ENSG00000262903							-2.135534469	-0.9208830926	-6.194827134	0.00007543269581	0.003123691612	1.915061571
JPT2					RPL37A						PRAG1							ENSG00000164828	SUN1	Sad1 and UNC84 domain containing 1	23353	GO:0001503	IEA	BP	-0.7667772713	6.137131588	-6.48330753	0.000004537675895	0.0002159610274	4.006307079			ENSG00000153885	KCTD15	potassium channel tetramerization domain containing 15	79047	GO:0005515	IPI	MF	-1.45378329	4.808930065	-6.391464526	0.00005762994448	0.002681026309	1.895764809
CTNNA1					GLG1						TIMP4							ENSG00000229152							-2.580471428	-0.3035517156	-6.274339478	0.000006862783476	0.0002773531965	4.004129275			ENSG00000197142	ACSL5	acyl-CoA synthetase long chain family member 5	51703	GO:0001676	IBA	BP	1.339447151	1.356238596	6.137370503	0.00008168559815	0.00330844586	1.892190362
ASB5					PUS3						EZR							ENSG00000219438	TAFA5	TAFA chemokine like family member 5	25817	GO:0005125	IEA	MF	-4.071932142	1.111732579	-6.280271005	0.000006782119608	0.0002764581084	3.991686649			ENSG00000166224	SGPL1	sphingosine-1-phosphate lyase 1	8879	GO:0001553	IEA	BP	-0.8250496752	5.901192097	-6.415865564	0.00005575655987	0.002613624122	1.890896788
APOE					RANBP3L						CLYBL							ENSG00000279789							-3.371899864	-2.265751749	-6.415718533	0.000005184018047	0.0002344920979	3.987809469			ENSG00000150907	FOXO1	forkhead box O1	2308	GO:0000122	IBA	BP	2.444462122	4.321339029	6.272160099	0.00006781312667	0.002953869426	1.890164406
ITGA6-AS1					DGUOK						IFT27							ENSG00000100429	HDAC10	histone deacetylase 10	83933	GO:0000118	IDA	CC	-3.609144593	-3.15924029	-6.62591038	0.000003433154153	0.0001836487242	3.977866019			ENSG00000176697	BDNF	brain derived neurotrophic factor	627	GO:0001657	IEA	BP	-2.122871709	5.058778775	-6.378795957	0.00005862907836	0.00270030037	1.887636994
KCNB1					CD83						PCED1B							ENSG00000204316	MRPL38	mitochondrial ribosomal protein L38	64978	GO:0005515	IPI	MF	-2.896393048	-1.763075218	-6.392541904	0.000005426992863	0.0002413210563	3.975615997			ENSG00000053747	LAMA3	laminin subunit alpha 3	3909	GO:0001738	IBA	BP	2.00912907	1.746229593	6.142596335	0.00008109457673	0.003306259907	1.887254906
TEX2					RSL1D1						LINC02884							ENSG00000006576	PHTF2	putative homeodomain transcription factor 2	57157	GO:0003677	IEA	MF	-1.057698581	4.937755648	-6.454789668	0.000004799570709	0.0002243618211	3.970615097			ENSG00000104765	BNIP3L	BCL2 interacting protein 3 like	665	GO:0005515	IPI	MF	-0.6938494113	7.383020526	-6.375821725	0.00005886632813	0.00270448312	1.88495358
LIF					TGFA						IFNAR1							ENSG00000133142	TCEAL4	transcription elongation factor A like 4	79921	GO:0005634	IBA	CC	0.9868751083	6.773039274	6.462594146	0.000004726379852	0.0002217893031	3.968201206			ENSG00000198373	WWP2	WW domain containing E3 ubiquitin protein ligase 2	11060	GO:0000122	IBA	BP	-0.7354123116	5.465384013	-6.406703611	0.00005645219887	0.002639533319	1.881452932
C10orf55					AAR2						KANK2							ENSG00000197256	KANK2	KN motif and ankyrin repeat domains 2	25959	GO:0000122	IBA	BP	0.7135060667	7.507241106	6.446455418	0.000004879025869	0.0002243618211	3.967147368			ENSG00000175426	PCSK1	proprotein convertase subtilisin/kexin type 1	5122	GO:0004252	IBA	MF	4.685006166	-1.276585401	6.358363432	0.00006027985566	0.002742139542	1.877954009
AFAP1L1					NDUFB4						FNBP4							ENSG00000184922	FMNL1	formin like 1	752	GO:0003674	ND	MF	1.993143736	1.902643618	6.269046082	0.000006935606562	0.0002784562564	3.95984209			ENSG00000188549	CCDC9B	coiled-coil domain containing 9B	388115	GO:0003723	HDA	MF	-1.167057693	5.059164763	-6.38404538	0.00005821283684	0.002694568631	1.876151793
LINC01852					HERC2P2						GLDN							ENSG00000172260	NEGR1	neuronal growth regulator 1	257194	GO:0005515	IPI	MF	1.567498512	6.258209381	6.452179736	0.000004824307664	0.0002243618211	3.953491388			ENSG00000147027	TMEM47	transmembrane protein 47	83604	GO:0003674	ND	MF	-0.8777260462	7.076778937	-6.379685592	0.00005855831275	0.00270030037	1.86944273
MDC1					MIR3682						TMEM190							ENSG00000157036	EXOG	exo/endonuclease G	9941	GO:0000014	IBA	MF	-0.6286806664	3.433811897	-6.373464772	0.000005635816881	0.0002485720388	3.942251491			ENSG00000152952	PLOD2	procollagen-lysine,2-oxoglutarate 5-dioxygenase 2	5352	GO:0001666	IEP	BP	-1.094067914	9.499187904	-6.28469872	0.0000666573916	0.002917287596	1.868633193
KLC2					TACR1						PARD3B							ENSG00000145244	CORIN	corin, serine peptidase	10699	GO:0003050	IMP	BP	8.200570305	5.780014772	6.237420667	0.000007387649126	0.0002933952081	3.938447632			ENSG00000100139	MICALL1	MICAL like 1	85377	GO:0005515	IPI	MF	-0.908497568	5.038507043	-6.372336093	0.00005914568172	0.002710574679	1.863803143
DRP2					LUC7L3						TSPAN5							ENSG00000198478	SH3BGRL2	SH3 domain binding glutamate rich protein like 2	83699	GO:0005654	IDA	CC	2.046675627	1.557294974	6.233360412	0.0000074478517	0.0002951472635	3.920026066			ENSG00000111885	MAN1A1	mannosidase alpha class 1A member 1	4121	GO:0000139	IBA	CC	1.10172472	5.951038846	6.389446483	0.00005778787202	0.002681618614	1.855047574
CYP4F35P					CMKLR1						SLC25A34							ENSG00000165029	ABCA1	ATP binding cassette subfamily A member 1	19	GO:0002790	IEA	BP	2.041074998	5.081139998	6.400353566	0.000005343808848	0.000239726662	3.918168074			ENSG00000160712	IL6R	interleukin 6 receptor	3570	GO:0002384	TAS	BP	2.101948978	1.333697463	6.104641581	0.00008549353342	0.003402974286	1.854746461
DDX18					B4GALNT4						MAT2A							ENSG00000101844	ATG4A	autophagy related 4A cysteine peptidase	115201	GO:0004197	IEA	MF	0.7583383357	3.797413023	6.359113936	0.000005798371299	0.0002539105408	3.914431877			ENSG00000279095							-1.717981063	2.901205	-6.198986912	0.00007500032871	0.003120976047	1.852527913
IL1R1					PSG9						LINC02615							ENSG00000156587	UBE2L6	ubiquitin conjugating enzyme E2 L6	9246	GO:0000151	IBA	CC	1.008296328	5.624927771	6.430590017	0.000005034063361	0.0002300642416	3.912806847			ENSG00000167524	RSKR	ribosomal protein S6 kinase related	124923	GO:0004674	IEA	MF	-1.651061824	-0.5688798144	-6.122693793	0.00008337026351	0.00334731608	1.843694776
TNFSF18					CWF19L2						CDO1							ENSG00000157625	TAB3	TGF-beta activated kinase 1 (MAP3K7) binding protein 3	257397	GO:0000187	TAS	BP	-0.9930694875	4.022052836	-6.392079405	0.000005431959682	0.0002413210563	3.912055506			ENSG00000156384	SFR1	SWI5 dependent homologous recombination repair protein 1	119392	GO:0000724	IBA	BP	1.061471252	2.137907042	6.125456233	0.00008305035898	0.003342670906	1.831694306
CD9					MYBL1						ZBTB18							ENSG00000163382	NAXE	NAD(P)HX epimerase	128240	GO:0000166	IEA	MF	0.4977028016	4.934673659	6.417156067	0.000005169323205	0.0002344920979	3.906794329			ENSG00000026950	BTN3A1	butyrophilin subfamily 3 member A1	11119	GO:0001817	IBA	BP	1.226371808	4.659864135	6.313579128	0.00006407485844	0.002842783289	1.830041132
MEST					HOXA7						GDPD3							ENSG00000240731							-2.814406813	-1.959952981	-6.28327606	0.000006741627958	0.0002754908458	3.90502622			ENSG00000145675	PIK3R1	phosphoinositide-3-kinase regulatory subunit 1	5295	GO:0001678	ISS	BP	1.457012018	5.818481142	6.354864525	0.00006056749899	0.002748454887	1.82091158
CXCL6					TIGD6						SHB							ENSG00000025708	TYMP	thymidine phosphorylase	1890	GO:0000002	IMP	BP	1.962909867	4.077449194	6.338471254	0.000006040744224	0.000259708309	3.904094414			ENSG00000139269	INHBE	inhibin subunit beta E	83729	GO:0005125	IBA	MF	-5.663145939	-0.2791907713	-6.138986588	0.00008150233435	0.00330844586	1.820155079
UACA					EMC3						CITED4							ENSG00000260793							-4.204910886	-2.695431884	-6.465755853	0.00000469705879	0.0002213255034	3.888550188			ENSG00000158714	SLAMF8	SLAM family member 8	56833	GO:0002232	ISS	BP	5.154206497	-2.598738589	6.855828591	0.00003113642434	0.001843136606	1.818763299
PADI1					IZUMO4						KMT5A							ENSG00000154122	ANKH	ANKH inorganic pyrophosphate transport regulator	56172	GO:0001501	NAS	BP	1.45896537	6.725361021	6.419603631	0.000005144402653	0.0002342171213	3.887603511			ENSG00000280063							-2.849938982	-1.359241592	-6.206009449	0.00007427641502	0.003103645043	1.814750469
NUMA1					ATF7IP						TMEM100							ENSG00000118898	PPL	periplakin	5493	GO:0001533	TAS	CC	4.9167402	6.157422171	6.323626518	0.000006221499268	0.0002642408995	3.879063562			ENSG00000146859	TMEM140	transmembrane protein 140	55281	GO:0005515	IPI	MF	2.730816959	2.56785711	6.098437412	0.00008623655467	0.003417817442	1.786088428
COQ2					PNRC1						FAM171A1							ENSG00000102901	CENPT	centromere protein T	80152	GO:0000278	IBA	BP	-0.8866192304	4.556992071	-6.399041492	0.00000535768803	0.0002397630731	3.876340751			ENSG00000169744	LDB2	LIM domain binding 2	9079	GO:0000122	IBA	BP	-2.084761548	2.825285672	-6.175927623	0.00007743098511	0.003185017515	1.785521468
TNFAIP2					NPIPB15						SEC14L5							ENSG00000196696	PDXDC2P-NPIPB14P	nuclear pore complex-interacting protein	283970	GO:0001667	IBA	BP	-2.949353515	-0.9619425518	-6.218744871	0.000007668789922	0.0003012996948	3.870180876			ENSG00000257093	DENND11	DENN domain containing 11	57189	GO:0005085	IEA	MF	-1.025856734	2.980107998	-6.176324026	0.00007738849565	0.003185017515	1.783965715
SAMD9L					PARL						CNTNAP1							ENSG00000235703	LINC00894	long intergenic non-protein coding RNA 894	100272228				-4.181011736	-1.892734755	-6.405211244	0.000005292747014	0.0002380179466	3.866596551			ENSG00000162702	ZNF281	zinc finger protein 281	23528	GO:0000122	IDA	BP	-1.712973894	5.448809034	-6.323774012	0.00006318898793	0.00282575646	1.780305803
TIMP3					DCAKD						EXT1							ENSG00000269113	TRABD2B	TraB domain containing 2B	388630	GO:0004222	IBA	MF	3.568419835	-0.2409999379	6.285784967	0.000006708013082	0.0002753436779	3.865452264			ENSG00000104368	PLAT	plasminogen activator, tissue type	5327	GO:0001666	IEA	BP	2.397472255	6.982830852	6.312317291	0.00006418542593	0.002842783289	1.7707843
CNR1					FAM122B						FLG							ENSG00000227053	MUC12-AS1	MUC12 antisense RNA 1	102724094				-4.111600562	-3.636687604	-6.727183489	0.000002820909875	0.000157561487	3.865048747			ENSG00000116678	LEPR	leptin receptor	3953	GO:0001525	IMP	BP	3.853935167	8.568636487	6.269063037	0.00006810188825	0.00295392069	1.767145063
INKA2-AS1					UBXN8						SLC25A29							ENSG00000135452	TSPAN31	tetraspanin 31	6302	GO:0005515	IPI	MF	0.6449682214	5.131195487	6.397026561	0.000005379074698	0.0002401344588	3.855584442			ENSG00000181788	SIAH2	siah E3 ubiquitin protein ligase 2	6478	GO:0000209	TAS	BP	-0.7689337298	4.814569532	-6.293711418	0.00006583969534	0.002895222222	1.752338567
MIR762HG					CCDC180						RAC2							ENSG00000163491	NEK10	NIMA related kinase 10	152110	GO:0004672	IDA	MF	-2.388702352	0.08233010399	-6.184652464	0.000008210869529	0.0003125538679	3.843022533			ENSG00000147650	LRP12	LDL receptor related protein 12	29967	GO:0001764	IDA	BP	-0.8412783238	6.132123481	-6.317343745	0.0000637461975	0.002842783289	1.751529184
MYO1F					NFKBIE						MICAL2							ENSG00000073464	CLCN4	chloride voltage-gated channel 4	1183	GO:0005247	IBA	MF	2.243287353	2.675642447	6.22046578	0.000007642427535	0.0003009082842	3.830320482			ENSG00000108854	SMURF2	SMAD specific E3 ubiquitin protein ligase 2	64750	GO:0000122	TAS	BP	-0.7797206777	6.591610526	-6.307645797	0.00006459654449	0.002854147321	1.747006995
ANGPT2					PRR16						WNK4							ENSG00000102265	TIMP1	TIMP metallopeptidase inhibitor 1	7076	GO:0001775	IEA	BP	1.579182956	10.34769967	6.306883814	0.000006432090634	0.000268685342	3.821967386			ENSG00000100201	DDX17	DEAD-box helicase 17	10521	GO:0000380	IBA	BP	-0.7040508966	7.93587814	-6.249524879	0.00006995420262	0.003004614345	1.72490638
RCBTB2					MMP24						FAM83G							ENSG00000167900	TK1	thymidine kinase 1	7083	GO:0004797	IBA	MF	-1.397449319	4.296871095	-6.354589253	0.000005850622526	0.0002549815252	3.819983047			ENSG00000154065	ANKRD29	ankyrin repeat domain 29	147463	GO:0005515	IPI	MF	1.762383592	2.400123262	6.06636233	0.00009018968909	0.003529053745	1.723567501
DLX2					SOS2						HSPA13							ENSG00000130052	STARD8	StAR related lipid transfer domain containing 8	9754	GO:0005096	IBA	MF	-1.553169169	1.014421247	-6.190722107	0.000008111540172	0.0003100122151	3.819415498			ENSG00000176155	CCDC57	coiled-coil domain containing 57	284001	GO:0005515	IPI	MF	-1.152038655	2.873044068	-6.125255333	0.00008307357982	0.003342670906	1.720070433
FOXP4					TNIP1						NFKBID							ENSG00000166979	EVA1C	eva-1 homolog C	59271	GO:0005576	IBA	CC	1.708817892	1.21645003	6.172887914	0.00000840698936	0.000316089018	3.813551657			ENSG00000059804	SLC2A3	solute carrier family 2 member 3	6515	GO:0005355	IDA	MF	-1.062043453	5.78888581	-6.290084115	0.00006616749086	0.002902725389	1.715532261
AKAP17A					CYB5D2						RABGGTB							ENSG00000054356	PTPRN	protein tyrosine phosphatase receptor type N	5798	GO:0000302	IDA	BP	-6.859210471	-1.131873274	-6.181573999	0.000008261727808	0.0003131945905	3.812572434			ENSG00000006007	GDE1	glycerophosphodiester phosphodiesterase 1	51573	GO:0004622	ISS	MF	0.6503527639	6.323327904	6.27801435	0.00006727086816	0.002937176511	1.692440354
FAM20C					BRF2						WNT7B							ENSG00000012171	SEMA3B	semaphorin 3B	7869	GO:0001755	IBA	BP	-3.178810913	1.330014225	-6.193096174	0.000008073027134	0.0003092357033	3.811353295			ENSG00000106976	DNM1	dynamin 1	1759	GO:0000266	IBA	BP	-2.203936391	0.5559822293	-5.9827061	0.0001014407374	0.003800030656	1.69207825
HES2					DBF4B						STPG3-AS1							ENSG00000139200	PIANP	PILR alpha associated neural protein	196500	GO:0005515	IPI	MF	-5.377108134	-3.249059044	-6.519543786	0.000004226081147	0.0002062237683	3.808645166			ENSG00000196139	AKR1C3	aldo-keto reductase family 1 member C3	8644	GO:0001523	TAS	BP	3.819147354	4.648048541	6.12084722	0.00008358484108	0.003348651692	1.690772639
IMPA2					ELP3						TRPC4							ENSG00000225828	FAM229A	family with sequence similarity 229 member A	100128071				-3.111538026	-0.7941543013	-6.178690862	0.000008309654247	0.0003143619302	3.804767096			ENSG00000005469	CROT	carnitine O-octanoyltransferase	54677	GO:0005777	IBA	CC	0.8102348172	4.194752329	6.19708066	0.00007519813422	0.003120976047	1.689143099
ENPP5					SNORA33						NOL4L							ENSG00000115461	IGFBP5	insulin like growth factor binding protein 5	3488	GO:0001558	IEA	BP	-3.87401462	6.892876857	-6.337492281	0.000006052495631	0.000259708309	3.790560123			ENSG00000154642	C21orf91	chromosome 21 open reading frame 91	54149	GO:0021895	ISS	BP	-1.461660303	3.020044063	-6.100452396	0.0000859944823	0.00341555289	1.687697876
ULBP2					DIAPH3						OSBPL7							ENSG00000213066	CEP43	centrosomal protein 43	11116	GO:0000086	TAS	BP	-1.089335132	2.115683766	-6.216267252	0.000007706909368	0.0003021503699	3.786962639			ENSG00000028137	TNFRSF1B	TNF receptor superfamily member 1B	7133	GO:0002718	IBA	BP	2.382704468	2.183873028	6.013292269	0.00009716221601	0.003699977252	1.686342915
WDR17					NHSL2						CDKN2AIPNL							ENSG00000069020	MAST4	microtubule associated serine/threonine kinase family member 4	375449	GO:0000287	IEA	MF	1.067977895	3.970182058	6.30418807	0.000006466680667	0.0002690491086	3.782275304			ENSG00000076641	PAG1	phosphoprotein membrane anchor with glycosphingolipid microdomains 1	55824	GO:0002250	IEA	BP	1.679508318	1.969973135	5.99480709	0.00009972439685	0.003778787304	1.684733918
PPP1R15B					LYRM4						IL17RC							ENSG00000168566	SNRNP48	small nuclear ribonucleoprotein U11/U12 subunit 48	154007	GO:0000398	TAS	BP	-0.7568418815	3.78286038	-6.307514795	0.000006424021956	0.000268685342	3.771960579			ENSG00000144136	SLC20A1	solute carrier family 20 member 1	6574	GO:0005315	IBA	MF	1.496580765	7.487146899	6.232402604	0.00007162186511	0.00305492893	1.667374877
PHKA1					NACA						CDADC1							ENSG00000266967	AARSD1	alanyl-tRNA synthetase domain containing 1	80755	GO:0002196	IBA	MF	-4.098102046	-2.618977836	-6.44984197	0.000004846577033	0.0002243618211	3.745579028			ENSG00000176658	MYO1D	myosin ID	4642	GO:0000146	IBA	MF	3.68507287	4.666347863	6.113742857	0.00008441591672	0.003367338155	1.667293913
GBGT1					FUNDC2						PPARG							ENSG00000124222	STX16	syntaxin 16	8675	GO:0000139	TAS	CC	-0.8105641017	5.189852438	-6.349182229	0.000005913702251	0.0002571199263	3.740527882			ENSG00000250056	LINC01018	long intergenic non-protein coding RNA 1018	255167				-5.642568879	-0.1173474244	-5.976700285	0.0001023042705	0.003800030656	1.666786925
RAPGEF4					FAM126B						HEMK1							ENSG00000215788	TNFRSF25	TNF receptor superfamily member 25	8718	GO:0005031	TAS	MF	-4.504865824	-2.024569405	-6.212656235	0.000007762817636	0.0003036933433	3.739171307			ENSG00000074416	MGLL	monoglyceride lipase	11343	GO:0004622	TAS	MF	1.465309348	7.351533404	6.240365109	0.00007084110438	0.00303564816	1.659735119
IL13RA2					DMAP1						IL21R							ENSG00000127463	EMC1	ER membrane protein complex subunit 1	23065	GO:0016021	IDA	CC	-0.7325089639	6.422546325	-6.344677961	0.000005966787003	0.000258814676	3.736465256			ENSG00000107643	MAPK8	mitogen-activated protein kinase 8	5599	GO:0004674	IDA	MF	-0.8295733767	4.40961289	-6.198576669	0.00007504285118	0.003120976047	1.656989078
DHRS3					MEGF6						GANAB							ENSG00000157368	IL34	interleukin 34	146433	GO:0001934	IDA	BP	5.441627916	1.01535363	6.189766769	0.000008127091533	0.0003100122151	3.733751549			ENSG00000070614	NDST1	N-deacetylase and N-sulfotransferase 1	3340	GO:0000139	TAS	CC	-1.219114161	8.768256567	-6.159205133	0.00007924637266	0.003238055878	1.652939254
ATM					TRIM68						RPL13AP11							ENSG00000163344	PMVK	phosphomevalonate kinase	10654	GO:0004631	IBA	MF	0.6759759465	4.539921255	6.311805879	0.000006369426477	0.000268685342	3.72639625			ENSG00000144810	COL8A1	collagen type VIII alpha 1 chain	1295	GO:0001525	IEA	BP	2.259873358	11.95156744	6.069771157	0.00008976050317	0.003519717055	1.645489347
KDM4C					SPRED2						MZF1							ENSG00000167526	RPL13	ribosomal protein L13	6137	GO:0000184	TAS	BP	1.306891176	8.967238887	6.297553392	0.000006552634023	0.0002720084368	3.726370195			ENSG00000146416	AIG1	androgen induced 1	51390	GO:0005515	IPI	MF	-0.9559059607	4.620525668	-6.209943865	0.00007387411073	0.003099598449	1.642204337
SELENOP					LCTL						NPIPA1							ENSG00000196074	SYCP2	synaptonemal complex protein 2	10388	GO:0000080	IBA	BP	-1.355635335	0.4077512691	-6.126153862	0.000009235106333	0.0003400575779	3.725468685			ENSG00000111087	GLI1	GLI family zinc finger 1	2735	GO:0000976	IDA	MF	-2.220384761	-0.5663259911	-5.951022795	0.0001060858545	0.003887499298	1.641779614
MST1					MRPS6						LRRC71							ENSG00000166228	PCBD1	pterin-4 alpha-carbinolamine dehydratase 1	5092	GO:0003713	IEA	MF	1.106982529	4.065127712	6.27139634	0.000006903175161	0.000277761969	3.716833707			ENSG00000271503	CCL5	C-C motif chemokine ligand 5	6352	GO:0000165	IMP	BP	4.532775184	-1.87470981	6.326402355	0.00006296273539	0.002822472718	1.632216606
PKD1L1					IGBP1						LOH12CR2							ENSG00000181619	GPR135	G protein-coupled receptor 135	64582	GO:0004930	IEA	MF	-2.310483141	-0.3627324316	-6.118303226	0.000009382276206	0.0003415744672	3.715141311			ENSG00000143624	INTS3	integrator complex subunit 3	65123	GO:0005515	IPI	MF	-0.5936826051	5.674157659	-6.235207104	0.00007134582478	0.003050199162	1.630857267
MYO16-AS1					TRAK1						TMEM147-AS1							ENSG00000142089	IFITM3	interferon induced transmembrane protein 3	10410	GO:0005515	IPI	MF	1.488197556	9.114214957	6.28369389	0.000006736017716	0.0002754908458	3.706357462			ENSG00000124788	ATXN1	ataxin 1	6310	GO:0000122	IBA	BP	-1.157255004	5.21511983	-6.223865286	0.00007246923527	0.003069803454	1.62899816
MAGI2					HERC2P7						LINC00877							ENSG00000171311	EXOSC1	exosome component 1	51013	GO:0000176	IBA	CC	0.6503747872	4.432693984	6.292113831	0.00000662398514	0.0002731165828	3.704585814			ENSG00000097007	ABL1	ABL proto-oncogene 1, non-receptor tyrosine kinase	25	GO:0000278	TAS	BP	-0.9704496812	6.984236836	-6.208595268	0.00007401174488	0.003099598449	1.625118097
PRRT4					TUBG2						PLTP							ENSG00000164070	HSPA4L	heat shock protein family A (Hsp70) member 4 like	22824	GO:0005524	ISS	MF	2.146667647	3.202821376	6.197957409	0.000007994754561	0.0003088163299	3.700322993			ENSG00000204362	LINC02783	long intergenic non-protein coding RNA 2783	400743				-3.560839443	0.2221888394	-5.929590512	0.0001093566425	0.003943306423	1.624389774
TMEM88					ZNF621						CMSS1							ENSG00000143183	TMCO1	transmembrane and coiled-coil domains 1	54499	GO:0000139	IEA	CC	0.5800964314	6.413955735	6.329251352	0.000006152359999	0.0002631317046	3.693720449			ENSG00000181852	RNF41	ring finger protein 41	10193	GO:0000209	IDA	BP	-0.8746003188	6.403598384	-6.21871966	0.00007298514318	0.00308458263	1.616977901
GCNT1					TMEM216						ANGPT1							ENSG00000198242	RPL23A	ribosomal protein L23a	6147	GO:0000027	IBA	BP	1.104621565	9.074562489	6.277765294	0.000006816074999	0.0002764581084	3.69338675			ENSG00000225279							-3.263379038	-1.840506269	-6.050346911	0.00009223568628	0.003593883734	1.612759747
LINC02454					BRIP1						LINC00893							ENSG00000130518	IQCN	IQ motif containing N	80726	GO:0005515	IPI	MF	-2.34051702	-0.02755856015	-6.106847402	0.00000960138789	0.0003434040254	3.691303373			ENSG00000087266	SH3BP2	SH3 domain binding protein 2	6452	GO:0001784	IPI	MF	-0.7129283181	4.32111905	-6.167209807	0.00007837176899	0.003209419515	1.611673558
ANXA9					BMP4						FAIM							ENSG00000141258	SGSM2	small G protein signaling modulator 2	9905	GO:0005096	IBA	MF	-0.930138979	4.628977563	-6.310603739	0.000006384672764	0.000268685342	3.690205034			ENSG00000079102	RUNX1T1	RUNX1 partner transcriptional co-repressor 1	862	GO:0003677	IEA	MF	1.834628901	2.602245909	5.985852693	0.0001009914245	0.003794424605	1.610550551
DPY19L4					ZMAT5						EFNB3							ENSG00000117305	HMGCL	3-hydroxy-3-methylglutaryl-CoA lyase	3155	GO:0000062	IEA	MF	0.6728660765	5.055820494	6.307271273	0.000006427134758	0.000268685342	3.678431081			ENSG00000103044	HAS3	hyaluronan synthase 3	3038	GO:0005515	IPI	MF	-4.477992152	2.543182805	-5.985227261	0.0001010805623	0.003794424605	1.600795943
GALK2					APLNR						SCHIP1							ENSG00000135451	TROAP	trophinin associated protein	10024	GO:0005515	IPI	MF	-1.653329834	2.56551841	-6.183625992	0.000008227791486	0.0003125538679	3.673737166			ENSG00000188906	LRRK2	leucine rich repeat kinase 2	120892	GO:0000139	IEA	CC	2.060720217	1.978626534	5.940251734	0.0001077163635	0.003924389772	1.594621268
GAP43					FAM222A						BRICD5							ENSG00000207864	MIR27B	microRNA 27b	407019	GO:0005615	HDA	CC	-3.655634405	-3.258641818	-6.516152098	0.000004254282988	0.0002070492951	3.673103367			ENSG00000100739	BDKRB1	bradykinin receptor B1	623	GO:0001933	IEA	BP	-2.552764549	-0.6020717526	-5.917991398	0.0001111715816	0.003994606889	1.593089015
RBP4					SF3B5						PDE7B							ENSG00000189283	FHIT	fragile histidine triad diadenosine triphosphatase	2272	GO:0000166	IEA	MF	1.727337146	-0.3698582888	6.11531286	0.000009438969253	0.0003422652329	3.669889131			ENSG00000261295							3.764522807	0.9317403701	5.897198926	0.0001145060698	0.004071948455	1.577971539
MX1					LIN37						XPO6							ENSG00000234076	TPRG1-AS1	TPRG1 antisense RNA 1	100874043				5.127741814	-2.220960796	7.06093189	0.000001491254128	0.0001063304365	3.656329727			ENSG00000164093	PITX2	paired like homeodomain 2	5308	GO:0000790	ISA	CC	-0.9342320057	4.999193047	-6.17949305	0.000077049711	0.003183514793	1.574972031
LTF					ADAM10						SLC66A3							ENSG00000141337	ARSG	arylsulfatase G	22901	GO:0004065	IBA	MF	1.323373853	1.894807062	6.118281519	0.000009382686477	0.0003415744672	3.654532491			ENSG00000137869	CYP19A1	cytochrome P450 family 19 subfamily A member 1	1588	GO:0002677	IEA	BP	5.101242232	-2.329691265	6.516945529	0.00004866359446	0.002416042812	1.569563863
DUSP5					SCN8A						ARMCX1							ENSG00000224877	NDUFAF8	NADH:ubiquinone oxidoreductase complex assembly factor 8	284184	GO:0005515	IPI	MF	1.280565759	3.541660861	6.211009053	0.000007788459455	0.0003040482002	3.654226966			ENSG00000249776							5.420106296	-3.657834327	7.307536977	0.00001755584962	0.001353440853	1.567448919
IL7					CAPN5						IL17D							ENSG00000128284	APOL3	apolipoprotein L3	80833	GO:0005319	TAS	MF	1.681638261	4.005683813	6.207082329	0.000007849940633	0.0003051498109	3.644844183			ENSG00000168398	BDKRB2	bradykinin receptor B2	624	GO:0002020	IPI	MF	-1.616196716	2.315415583	-5.976982138	0.0001022635696	0.003800030656	1.553230243
CHI3L1					CYSTM1						MBD6							ENSG00000154027	AK5	adenylate kinase 5	26289	GO:0004017	IEA	MF	-1.423058837	5.452158257	-6.293721141	0.000006602818727	0.0002728570225	3.635756978			ENSG00000272325	NUDT3	nudix hydrolase 3	11165	GO:0000287	IDA	MF	0.6246602755	5.538972199	6.173324601	0.00007771061823	0.003189416462	1.544432791
LINC00511					IST1						RAPGEFL1							ENSG00000110108	TMEM109	transmembrane protein 109	79073	GO:0003674	ND	MF	0.5166695003	6.692934154	6.285971496	0.000006705520854	0.0002753436779	3.614325935			ENSG00000166263	STXBP4	syntaxin binding protein 4	252983	GO:0005515	IPI	MF	1.054178589	3.456702143	6.020856966	0.00009613406934	0.003691268454	1.532150917
GALNT6					SH3BP5L						E2F7							ENSG00000084112	SSH1	slingshot protein phosphatase 1	54434	GO:0000902	IMP	BP	-1.205452939	6.597379651	-6.277067067	0.000006825568078	0.0002764581084	3.610919497			ENSG00000171314	PGAM1	phosphoglycerate mutase 1	5223	GO:0004082	IEA	MF	-0.7770110957	7.458183076	-6.125582828	0.00008303573008	0.003342670906	1.527229291
COL4A2					RPSAP31						MAMLD1							ENSG00000090621	PABPC4	poly(A) binding protein cytoplasmic 4	8761	GO:0003723	HDA	MF	0.9471738181	7.801447049	6.262620731	0.00000702507667	0.0002814162724	3.606943017			ENSG00000166317	SYNPO2L	synaptopodin 2 like	79933	GO:0003007	ISS	BP	-5.412828667	-5.724598751	-6.946898026	0.00002768382767	0.001754139198	1.523371525
ODF3B					TUSC2						ASIC1							ENSG00000244398	RPL36AP37	ribosomal protein L36a pseudogene 37	729362				1.65219388	2.78098666	6.123050519	0.000009292995372	0.0003410157582	3.605090079			ENSG00000181036	FCRL6	Fc receptor like 6	343413	GO:0004888	IBA	MF	5.469451414	-1.598584637	6.434800465	0.0000543478387	0.002573718546	1.52110821
MDK					ZNF485						C1orf216							ENSG00000258727	LOC102724814	uncharacterized LOC102724814	102724814				-2.152526859	1.007058289	-6.083038166	0.00001007384192	0.0003575142197	3.604858351			ENSG00000187796	CARD9	caspase recruitment domain family member 9	64170	GO:0002223	TAS	BP	-1.967966774	-1.248014591	-5.878310646	0.0001176278885	0.004161818913	1.49757091
CDKL1					SEC23A						CDH13							ENSG00000134077	THUMPD3	THUMP domain containing 3	25917	GO:0003723	IEA	MF	0.4993291343	5.229951359	6.272197865	0.000006892150738	0.000277761969	3.593708235			ENSG00000134259	NGF	nerve growth factor	4803	GO:0000186	TAS	BP	-3.656649722	1.226702499	-5.849692492	0.0001225322931	0.004237154314	1.491730858
RPL13P5					LYPLAL1						SLC1A5							ENSG00000111711	GOLT1B	golgi transport 1B	51026	GO:0000139	IEA	CC	-0.7068401917	5.807122361	-6.277260267	0.000006822939961	0.0002764581084	3.587318007			ENSG00000132693	CRP	C-reactive protein	1401	GO:0001849	IBA	MF	4.235692608	-4.329044217	7.4462393	0.00001479582452	0.001253504969	1.49053212
PEAK3					PHF20L1						INPP5J							ENSG00000213928	IRF9	interferon regulatory factor 9	10379	GO:0000790	ISA	CC	-3.157611454	-1.178952649	-6.101803035	0.000009699538586	0.0003462395603	3.579909131			ENSG00000266010	GATA6-AS1	GATA6 antisense RNA 1 (head to head)	100128893				-3.607134573	-2.530893471	-5.99249305	0.0001000501918	0.003778787304	1.490106969
SETD5					TRIM22						BCAR3							ENSG00000140400	MAN2C1	mannosidase alpha class 2C member 1	4123	GO:0004559	IBA	MF	-1.216467896	4.660920003	-6.253012845	0.000007161093474	0.000285014627	3.570551164			ENSG00000137331	IER3	immediate early response 3	8870	GO:0005515	IPI	MF	-2.983012355	4.956511791	-6.079157787	0.00008858993608	0.003488630127	1.489614743
SERPINH1					MIR3681HG						SPRY1							ENSG00000232931							-1.838071614	0.5512843987	-6.050369911	0.00001076145197	0.0003746700582	3.56323273			ENSG00000261371	PECAM1	platelet and endothelial cell adhesion molecule 1	5175	GO:0001525	IEA	BP	3.287618123	-0.3706488761	5.89633519	0.0001146468784	0.004071948455	1.487444872
SYNM					ABTB1						HIPK2							ENSG00000182240	BACE2	beta-secretase 2	25825	GO:0004190	IDA	MF	1.296253641	6.107518388	6.261556659	0.000007040008122	0.0002814162724	3.561869328			ENSG00000159714	ZDHHC1	zinc finger DHHC-type containing 1	29800	GO:0002230	IMP	BP	0.9162797944	2.740687866	5.937986049	0.0001080627369	0.003928761195	1.478760599
LOC100506178					ANKRD36B						AKT3							ENSG00000239653	PSMD6-AS2	PSMD6 antisense RNA 2	100507062				-2.94695909	-2.017326219	-6.125965599	0.000009238607515	0.0003400575779	3.558090944			ENSG00000241404	EGFL8	EGF like domain multiple 8	80864	GO:0005102	IBA	MF	-2.596595211	-3.04032864	-6.212507848	0.00007361319272	0.003096952292	1.477832502
PIK3C2B					PIGK						SLC25A23							ENSG00000109743	BST1	bone marrow stromal cell antigen 1	683	GO:0001931	IDA	CC	-1.408697591	3.768924365	-6.204556295	0.000007889755867	0.0003054034613	3.557455279			ENSG00000185100	ADSS1	adenylosuccinate synthase 1	122622	GO:0000287	IEA	MF	-1.607788406	0.104624815	-5.820975234	0.0001276738123	0.004309612656	1.477624969
TAX1BP1					PNPLA3						FNDC3A							ENSG00000164406	LEAP2	liver enriched antimicrobial peptide 2	116842	GO:0005576	TAS	CC	-2.746133228	-3.088656897	-6.321687298	0.00000624552154	0.0002646485663	3.553432278			ENSG00000091831	ESR1	estrogen receptor 1	2099	GO:0000122	IMP	BP	2.185748505	-0.7489403011	5.876841612	0.000117874469	0.004162568963	1.475707427
LOC152048					IL1RL1						FCRLB							ENSG00000164850	GPER1	G protein-coupled estrogen receptor 1	2852	GO:0000139	IEA	CC	-3.082084141	0.3269927791	-6.028736547	0.0000112432976	0.000387766963	3.536413013			ENSG00000136514	RTP4	receptor transporter protein 4	64108	GO:0001580	IBA	BP	2.643885392	-1.19228871	5.900278487	0.000114005533	0.004071948455	1.470669236
PLAC1					UGGT2						NNMT							ENSG00000241288	LINC02614	long intergenic non-protein coding RNA 2614	101927056				-1.759053728	-0.08988205415	-6.023285953	0.00001136817506	0.0003898752823	3.532760663			ENSG00000166526	ZNF3	zinc finger protein 3	7551	GO:0000122	IBA	BP	-0.8090254508	3.709103435	-6.017174641	0.00009663308738	0.003699977252	1.46825616
CTDSPL					ODF2						ACAD11							ENSG00000105372	RPS19	ribosomal protein S19	6223	GO:0000028	IBA	BP	1.267856787	9.065812624	6.194834584	0.000008044945823	0.0003090304106	3.528944082			ENSG00000135766	EGLN1	egl-9 family hypoxia inducible factor 1	54583	GO:0001666	IDA	BP	-0.9606653544	5.378537972	-6.115092262	0.00008425738434	0.003367338155	1.466249189
MFSD14B					TMEM186						PLEKHA4							ENSG00000152642	GPD1L	glycerol-3-phosphate dehydrogenase 1 like	23171	GO:0002027	IMP	BP	0.9098783836	3.930778752	6.166070983	0.000008522838267	0.0003191368092	3.513380938			ENSG00000114698	PLSCR4	phospholipid scramblase 4	57088	GO:0005509	NAS	MF	1.589609315	6.094189419	6.095993494	0.00008653113617	0.003422148938	1.441737325
SSB					TSPYL1						GPR75							ENSG00000113108	APBB3	amyloid beta precursor protein binding family B member 3	10307	GO:0001540	IBA	MF	-1.164632577	2.472163617	-6.109201784	0.000009555929054	0.0003431158244	3.510566161			ENSG00000196141	SPATS2L	spermatogenesis associated serine rich 2 like	26010	GO:0003723	HDA	MF	0.9684776458	7.020785947	6.09031106	0.0000872202468	0.003442031492	1.440964303
SMIM29					ATP6V1F						CCDC115							ENSG00000170310	STX8	syntaxin 8	9482	GO:0000149	IBA	MF	0.7789773416	4.588153352	6.19447011	0.000008050824955	0.0003090304106	3.500869603			ENSG00000006468	ETV1	ETS variant transcription factor 1	2115	GO:0000790	ISA	CC	2.865289562	2.430242876	5.843284381	0.0001236601227	0.004245127891	1.439421628
C3AR1					THBS3						IBTK							ENSG00000136003	ISCU	iron-sulfur cluster assembly enzyme	23479	GO:0005506	TAS	MF	0.7184905987	6.165694815	6.231745069	0.000007471943608	0.000295463839	3.493911097			ENSG00000011465	DCN	decorin	1634	GO:0001822	IEA	BP	1.920645112	11.01037937	5.948233198	0.0001065055933	0.003895152085	1.43579736
SUSD6					FAM114A2						EXTL2							ENSG00000136021	SCYL2	SCY1 like pseudokinase 2	55681	GO:0002092	IDA	BP	-0.8812233318	5.411259152	-6.223171583	0.000007601166875	0.000299927333	3.482677748			ENSG00000171757	LRRC34	leucine rich repeat containing 34	151827	GO:0003674	ND	MF	1.324382538	0.7784961459	5.788981178	0.0001336745173	0.004400774795	1.431038598
MAP3K7CL					SNHG32						JADE2							ENSG00000145020	AMT	aminomethyltransferase	275	GO:0004047	IBA	MF	-2.246720532	0.9345911745	-6.019725534	0.00001145051903	0.0003919666479	3.480139418			ENSG00000178445	GLDC	glycine decarboxylase	2731	GO:0004375	IBA	MF	2.238548376	-0.4300662883	5.825494643	0.0001268496192	0.004290816148	1.42116245
TOR1AIP1					RPS17						DIAPH2							ENSG00000144395	CCDC150	coiled-coil domain containing 150	284992	GO:0005515	IPI	MF	-2.176927223	-0.2122041779	-5.993923611	0.00001206594526	0.0004047275387	3.476942221			ENSG00000084112	SSH1	slingshot protein phosphatase 1	54434	GO:0000902	IMP	BP	-0.9704110666	6.829488255	-6.071689817	0.00008951989679	0.003517751008	1.417778031
DNAJC10					ITGB1						C6orf132							ENSG00000127334	DYRK2	dual specificity tyrosine phosphorylation regulated kinase 2	8445	GO:0000151	IDA	CC	-1.369583606	4.890009981	-6.204737223	0.000007886897163	0.0003054034613	3.468146184			ENSG00000134769	DTNA	dystrobrevin alpha	1837	GO:0005515	IPI	MF	2.7689079	0.3637689366	5.77783004	0.0001358361544	0.004448152369	1.416825046
ABCC6					SRSF2						ZNF827							ENSG00000160781	PAQR6	progestin and adipoQ receptor family member 6	79957	GO:0005496	IEA	MF	-3.379442777	-2.258411475	-6.096261779	0.000009808552175	0.0003487738669	3.467819649			ENSG00000217930	PAM16	presequence translocase associated motor 16	51025	GO:0001405	IGI	CC	-1.991361913	-0.5778319391	-5.791857894	0.0001331228467	0.004390439027	1.41259263
HDAC1					MTUS1						TUG1							ENSG00000175575	PAAF1	proteasomal ATPase associated factor 1	80227	GO:0000502	IDA	CC	0.7333245843	3.972023892	6.151075196	0.000008783520396	0.000326234883	3.466150962			ENSG00000111266	DUSP16	dual specificity phosphatase 16	80824	GO:0000188	IBA	BP	-0.94622537	2.738409696	-5.897850862	0.0001143999118	0.004071948455	1.411235176
LRFN1					RRAGA						AMIGO2							ENSG00000214176							-1.967991362	2.225140656	-6.06659745	0.00001041403361	0.0003667498821	3.464266696			ENSG00000096968	JAK2	Janus kinase 2	3717	GO:0000165	TAS	BP	1.160520735	4.286119027	5.993261789	0.00009994183458	0.003778787304	1.403424436
LRRC75B					PLEKHA6						IL34							ENSG00000138092	CENPO	centromere protein O	79172	GO:0000778	IBA	CC	-0.9598864504	4.304423775	-6.17436936	0.00000838202907	0.0003160070606	3.455635236			ENSG00000176771	NCKAP5	NCK associated protein 5	344148	GO:0001578	IBA	BP	-3.017829359	0.226514179	-5.763292496	0.0001387104289	0.00452096459	1.398463103
COL4A1					RPL38						PHKA2							ENSG00000155827	RNF20	ring finger protein 20	56254	GO:0000151	IDA	CC	0.6164794361	5.946115873	6.209424135	0.000007813214615	0.0003043670101	3.44741456			ENSG00000267199							-2.532764477	-1.137036273	-5.802267453	0.0001311468142	0.004356385811	1.398306132
MAP3K5					MXD3						BTN2A3P							ENSG00000115998	C2orf42	chromosome 2 open reading frame 42	54980	GO:0005515	IPI	MF	0.6008258975	3.682364974	6.127207772	0.000009215531735	0.0003400575779	3.442372123			ENSG00000225670							6.09149652	-3.430950123	6.952621524	0.00002748104013	0.001754139198	1.39729194
H2BC11					CD44						CDK15							ENSG00000156973	PDE6D	phosphodiesterase 6D	5147	GO:0005095	ISS	MF	0.7646902619	3.583889128	6.110461679	0.000009531694108	0.0003429167127	3.441713168			ENSG00000172175	MALT1	MALT1 paracaspase	10892	GO:0001650	IDA	CC	-1.087034268	5.255896713	-6.05394814	0.00009177133541	0.003583350515	1.387729355
GTPBP2					LIPT1						REPS2							ENSG00000108465	CDK5RAP3	CDK5 regulatory subunit associated protein 3	80279	GO:0000079	IBA	BP	-0.8053228499	5.266765974	-6.196612107	0.000008016337008	0.0003089994778	3.430292037			ENSG00000165124	SVEP1	sushi, von Willebrand factor type A, EGF and pentraxin domain containing 1	79987	GO:0003017	IEA	BP	2.311036588	6.773437685	6.042063647	0.00009331331301	0.003605446816	1.376653246
ALKBH5					CCN3						NGF-AS1							ENSG00000280063							-3.245087921	-1.409444544	-6.002682196	0.00001185329875	0.0003999760353	3.423535254			ENSG00000147437	GNRH1	gonadotropin releasing hormone 1	2796	GO:0000003	IBA	BP	-1.911104568	-1.505677655	-5.805750864	0.000130492574	0.004342463693	1.37351364
SMARCD1					F8						MIR221							ENSG00000185513	L3MBTL1	L3MBTL histone methyl-lysine binding protein 1	26013	GO:0000785	IDA	CC	-1.476282086	0.2293364434	-5.97056139	0.00001265260983	0.0004175361244	3.422890239			ENSG00000149571	KIRREL3	kirre like nephrin family adhesion molecule 3	84623	GO:0001764	IEA	BP	-2.047962736	2.498556028	-5.852879806	0.0001219754198	0.004226574163	1.371237093
PNPLA7					UBE2D3-AS1						SLC43A1							ENSG00000126790	L3HYPDH	trans-L-3-hydroxyproline dehydratase	112849	GO:0016836	IBA	MF	-1.081962103	2.731766877	-6.067293569	0.00001039939181	0.0003667498821	3.417388758			ENSG00000223403	MEG9	maternally expressed 9	100507257				-2.66095543	1.019386138	-5.754827428	0.0001404139332	0.004545846936	1.370044316
SP110					ITPKA						LYST							ENSG00000160472	TMEM190	transmembrane protein 190	147744	GO:0002079	IBA	CC	-5.129055057	-6.023755591	-7.274019924	0.00000100054282	0.0000849378421	3.413030503			ENSG00000166272	WBP1L	WW domain binding protein 1 like	54838	GO:0005515	IPI	MF	0.8574125111	7.022783493	6.042132998	0.00009330423496	0.003605446816	1.369596512
FAM106A					MTREX						MPPE1							ENSG00000004975	DVL2	dishevelled segment polarity protein 2	1856	GO:0001843	ISS	BP	0.5649792283	5.088008012	6.174039116	0.000008387586577	0.0003160070606	3.396024993			ENSG00000213398	LCAT	lecithin-cholesterol acyltransferase	3931	GO:0003847	IDA	MF	-1.656547325	2.071193078	-5.805868726	0.0001304704988	0.004342463693	1.367510249
M1AP					CCDC14						WARS2-AS1							ENSG00000214279	SCART1	scavenger receptor family member expressed on T cells 1	619207	GO:0002456	NAS	BP	-1.974714686	-1.063003206	-5.95787456	0.00001298344635	0.0004261543357	3.395517895			ENSG00000010310	GIPR	gastric inhibitory polypeptide receptor	2696	GO:0002029	IEA	BP	-6.382114051	-4.533880765	-6.821857353	0.00003254048909	0.001895868432	1.367260882
LINC01564					R3HDM1						GOLGA8B							ENSG00000167515	TRAPPC2L	trafficking protein particle complex 2 like	51693	GO:0000139	IEA	CC	0.7187094108	4.754264287	6.153346171	0.000008743519393	0.0003254078982	3.393242802			ENSG00000114770	ABCC5	ATP binding cassette subfamily C member 5	10057	GO:0005524	IEA	MF	-1.058563998	4.584080448	-6.013362461	0.00009715262215	0.003699977252	1.366268272
KCND3					RPF2						CD63							ENSG00000158019	BABAM2	BRISC and BRCA1 A complex member 2	9577	GO:0000152	IDA	CC	1.071590492	5.058931192	6.157068265	0.000008678364687	0.0003236395026	3.383457399			ENSG00000239779	WBP1	WW domain binding protein 1	23559	GO:0005515	IPI	MF	-1.087287228	1.016458693	-5.764408909	0.0001384874142	0.00452096459	1.365527141
TLE2					DDX24						IL1R2							ENSG00000226380							-1.482353591	1.179205905	-5.967076525	0.00001274260976	0.0004197511739	3.375984868			ENSG00000261572							3.81826916	-2.527874985	6.043778565	0.0000930891074	0.003605446816	1.360333174
ABCA9					SEPTIN4						IQCK							ENSG00000135929	CYP27A1	cytochrome P450 family 27 subfamily A member 1	1593	GO:0005506	IEA	MF	2.30200525	4.69600957	6.107930215	0.000009580453091	0.0003433245182	3.374893432			ENSG00000005810	MYCBP2	MYC binding protein 2	23077	GO:0005085	IDA	MF	1.176459203	6.213187636	6.042377797	0.00009327219846	0.003605446816	1.354221708
CCDC106					SLC28A3						MYO16							ENSG00000164961	WASHC5	WASH complex subunit 5	9897	GO:0001556	IEA	BP	0.511376041	6.403926888	6.171538338	0.000008429794623	0.0003162983062	3.372806257			ENSG00000109072	VTN	vitronectin	7448	GO:0005044	IEA	MF	-7.278368491	-1.303139993	-5.836243546	0.0001249121049	0.00424862185	1.33599315
VSTM4					BTG1						SQOR							ENSG00000167604	NFKBID	NFKB inhibitor delta	84807	GO:0005515	IPI	MF	-1.585636793	0.2093016504	-5.940480661	0.0000134515906	0.0004407317577	3.366932291			ENSG00000162687	KCNT2	potassium sodium-activated channel subfamily T member 2	343450	GO:0005228	IBA	MF	3.320832075	3.765975838	5.814891984	0.0001287922376	0.00432930665	1.329402795
CIBAR1					MED23						ECHDC2							ENSG00000130827	PLXNA3	plexin A3	55558	GO:0002116	IBA	CC	-1.48433244	5.239552448	-6.159795654	0.000008630940621	0.0003225264736	3.360794808			ENSG00000150938	CRIM1	cysteine rich transmembrane BMP regulator 1	51232	GO:0004867	IEA	MF	-1.272403246	9.109885042	-5.929213537	0.0001094151282	0.003943306423	1.328699921
AFG1L					HINT2						DCLK2							ENSG00000174697	LEP	leptin	3952	GO:0000122	IEA	BP	9.6044788	3.718238408	6.057224761	0.00001061325864	0.0003716260869	3.356489067			ENSG00000234741	GAS5	growth arrest specific 5	60674				-1.393619779	5.388666218	-6.01492885	0.0000969387896	0.003699977252	1.328654363
PHF8					ERI3						CIDEC							ENSG00000207870	MIR221	microRNA 221	407006	GO:0005615	HDA	CC	-4.277700994	-2.951024744	-6.111574194	0.000009510346869	0.0003428314928	3.34733271			ENSG00000177189	RPS6KA3	ribosomal protein S6 kinase A3	6197	GO:0000287	IEA	MF	-0.6375438243	5.619103439	-6.025865247	0.00009545977887	0.003673013866	1.327597898
ARHGEF2-AS2					CFAP300						HSD11B1							ENSG00000000971	CFH	complement factor H	3075	GO:0005515	IPI	MF	2.818033955	6.508831843	6.132631524	0.000009115470101	0.0003378800917	3.343137713			ENSG00000278309							3.080469112	0.572597313	5.734466037	0.0001446035441	0.004604625614	1.327558535
TRBV12-4					LMAN2L						THSD1							ENSG00000166987	MBD6	methyl-CpG binding domain protein 6	114785	GO:0001650	IDA	CC	-1.117375208	4.29632933	-6.125442105	0.000009248350303	0.0003400575779	3.33529839			ENSG00000171055	FEZ2	fasciculation and elongation protein zeta 2	9637	GO:0005515	IPI	MF	0.8384452548	6.267572656	6.025912716	0.00009545341217	0.003673013866	1.32655802
PTGFR					FARS2						TAF1C							ENSG00000072778	ACADVL	acyl-CoA dehydrogenase very long chain	37	GO:0000062	IBA	MF	-0.8521199566	7.316493669	-6.119108408	0.000009367071273	0.0003415744672	3.313015286			ENSG00000171617	ENC1	ectodermal-neural cortex 1	8507	GO:0000790	IEA	CC	-2.041479101	7.227257434	-5.973992266	0.0001026962044	0.003800030656	1.317029937
KIT					WDR75						TEPSIN							ENSG00000169682	SPNS1	sphingolipid transporter 1 (putative)	83985	GO:0005515	IPI	MF	-2.831974315	-2.71166659	-6.005322271	0.00001178996248	0.0003991554667	3.302551126			ENSG00000169184	MN1	MN1 proto-oncogene, transcriptional regulator	4330	GO:0001957	IEA	BP	-1.597147896	3.236807688	-5.87239126	0.0001186248458	0.004175587381	1.308789133
TTC7A					RPL4						HEG1							ENSG00000189001	SBSN	suprabasin	374897	GO:0003674	ND	MF	-3.216530459	-0.2014091073	-5.898507886	0.00001465430762	0.0004627835392	3.292246199			ENSG00000197969	VPS13A	vacuolar protein sorting 13 homolog A	23230	GO:0005515	IPI	MF	-0.7997923283	4.971606315	-5.990359439	0.0001003515924	0.003782435837	1.306095872
AKR1C2					LOC105369779						MARCKS							ENSG00000105989	WNT2	Wnt family member 2	7472	GO:0001938	IEA	BP	-4.553686578	0.1125926239	-5.896265315	0.00001472160606	0.0004638446542	3.288520739			ENSG00000143013	LMO4	LIM domain only 4	8543	GO:0000987	IEA	MF	-1.283935741	5.219144128	-6.000648237	0.00009890705227	0.003758671499	1.305375897
NME5					RAD54L						ZCCHC24							ENSG00000185475	TMEM179B	transmembrane protein 179B	374395	GO:0005515	IPI	MF	0.6874359972	4.887996039	6.112070259	0.000009500844152	0.0003428314928	3.288189011			ENSG00000123999	INHA	inhibin subunit alpha	3623	GO:0001501	TAS	BP	-2.913086886	-2.366949809	-5.837220175	0.0001247376378	0.00424862185	1.300645987
SYNE1					ASCC1						CBX6							ENSG00000218052	ADAMTS7P4	ADAMTS7 pseudogene 4	642935				2.730844787	0.3598313085	5.910783825	0.00001429149065	0.0004568297395	3.285533699			ENSG00000175130	MARCKSL1	MARCKS like 1	65108	GO:0003779	IEA	MF	-2.170476973	3.257673305	-5.857453426	0.0001211810539	0.00421486419	1.292448799
PRDM16-DT					N4BP2L2						PLPP4							ENSG00000182165							1.361972369	2.155542076	5.938561171	0.00001350430791	0.0004416703056	3.28142355			ENSG00000110066	KMT5B	lysine methyltransferase 5B	51111	GO:0000780	IEA	CC	-0.582922758	4.930374169	-5.980728791	0.0001017241771	0.003800030656	1.290229145
OASL					TENM2						TPCN1							ENSG00000153714	LURAP1L	leucine rich adaptor protein 1 like	286343	GO:0005515	IPI	MF	0.90287952	4.970477279	6.099984136	0.000009735183378	0.000346837174	3.275713902			ENSG00000047648	ARHGAP6	Rho GTPase activating protein 6	395	GO:0005096	IEA	MF	3.915554214	0.2926168098	5.710453814	0.0001497164297	0.004718622425	1.281064188
POLR3D					SLC18B1						SLC39A8							ENSG00000163071	SPATA18	spermatogenesis associated 18	132671	GO:0005515	IPI	MF	0.9288071365	5.614295147	6.119395056	0.000009361664387	0.0003415744672	3.272958982			ENSG00000148158	SNX30	sorting nexin family member 30	401548	GO:0005515	IPI	MF	-1.183848906	4.873513905	-5.973753799	0.0001027307947	0.003800030656	1.280794162
UBE2O					AGO4						PGGHG							ENSG00000169083	AR	androgen receptor	367	GO:0000122	IMP	BP	2.243516313	3.677919837	5.992369253	0.0000121040922	0.0004052662111	3.270509261			ENSG00000278864							-2.266656958	-0.08348242184	-5.671716573	0.000158375446	0.004899557977	1.273451931
TMEM171					RMND5A						BOK							ENSG00000100836	PABPN1	poly(A) binding protein nuclear 1	8106	GO:0000165	ISS	BP	-0.6174923477	4.962953257	-6.111558879	0.000009510640387	0.0003428314928	3.269506259			ENSG00000278600							-1.655543061	-0.5765960571	-5.681604299	0.000156115616	0.004870438025	1.273061222
SPATA45					TRMT5						IFI35							ENSG00000102890	ELMO3	engulfment and cell motility 3	79767	GO:0005515	IPI	MF	-2.33565912	-2.10239868	-5.986500999	0.00001224923544	0.0004086344942	3.268016942			ENSG00000162407	PLPP3	phospholipid phosphatase 3	8613	GO:0000139	IEA	CC	1.202881879	8.641585839	5.928471439	0.0001095303587	0.003943306423	1.273034689
KIF21A					MRPS17						ULK1							ENSG00000163697	APBB2	amyloid beta precursor protein binding family B member 2	323	GO:0001540	IBA	MF	1.098376073	6.47887991	6.115782942	0.000009430033792	0.0003422652329	3.262901176			ENSG00000114098	ARMC8	armadillo repeat containing 8	25852	GO:0000151	IDA	CC	0.7692480864	5.525927029	5.978646805	0.0001020235369	0.003800030656	1.268984656
SAMD5					AMPD2						LINC00672							ENSG00000103522	IL21R	interleukin 21 receptor	50615	GO:0001532	NAS	MF	-4.333969061	-1.776750718	-5.982814522	0.00001234133239	0.0004102151571	3.249161236			ENSG00000151388	ADAMTS12	ADAM metallopeptidase with thrombospondin type 1 motif 12	81792	GO:0004222	IBA	MF	-2.178783864	5.998383179	-5.96724673	0.0001036794862	0.00380687163	1.268512724
RORB					LINC01184						KHNYN							ENSG00000224848							4.638515556	-3.183256397	6.845494051	0.000002246469291	0.0001379360851	3.243285875			ENSG00000139132	FGD4	FYVE, RhoGEF and PH domain containing 4	121512	GO:0001726	ISS	CC	2.903342163	3.430799799	5.74540766	0.0001423358383	0.004574971502	1.262703564
PYGB					PPCS						SPR							ENSG00000005249	PRKAR2B	protein kinase cAMP-dependent type II regulatory subunit beta	5577	GO:0000086	TAS	BP	-2.393752625	0.6746149322	-5.884597499	0.00001507692772	0.0004720673548	3.241130536			ENSG00000135473	PAN2	poly(A) specific ribonuclease subunit PAN2	9924	GO:0000175	IDA	MF	-0.9271391399	3.598143322	-5.861036059	0.0001205626661	0.004201267699	1.261769721
DLG1					KIF23						PSME1							ENSG00000170448	NFXL1	nuclear transcription factor, X-box binding like 1	152518	GO:0000790	ISA	CC	0.9109105967	3.880043683	6.029381027	0.0000112286259	0.000387766963	3.239322025			ENSG00000183087	GAS6	growth arrest specific 6	2621	GO:0001764	IEA	BP	1.498190483	10.99360817	5.819893198	0.0001278719874	0.004309612656	1.254872593
APBB1IP					PTAR1						C5							ENSG00000114023	FAM162A	family with sequence similarity 162 member A	26355	GO:0005515	IPI	MF	1.22849801	3.953213502	6.015696395	0.00001154444598	0.0003929823654	3.214981736			ENSG00000117139	KDM5B	lysine demethylase 5B	10765	GO:0003677	IDA	MF	-0.6003190543	6.514367902	-5.969500199	0.0001033498884	0.003802328861	1.253872216
PARP3					ADORA1						SEMA3B							ENSG00000215440	NPEPL1	aminopeptidase like 1	79716	GO:0004177	IEA	MF	-1.60890184	0.2707581422	-5.859806671	0.00001586153061	0.0004881276678	3.204772771			ENSG00000140950	MEAK7	MTOR associated protein, eak-7 homolog	57707	GO:0005515	IPI	MF	-0.7632653128	5.506143501	-5.972754249	0.0001028759179	0.003800030656	1.253828643
DALRD3					FRMD6-AS1						ABCA8							ENSG00000196511	TPK1	thiamin pyrophosphokinase 1	27010	GO:0004788	IBA	MF	0.9672596391	1.4038301	5.875341108	0.00001536509503	0.000479585108	3.203576182			ENSG00000245812	LINC02202	long intergenic non-protein coding RNA 2202	101927740				1.438195598	0.9156136464	5.664419771	0.0001600654818	0.004918884167	1.249681653
TMEM51					ACAA1						ZFP36							ENSG00000234851	RPL23AP42	ribosomal protein L23a pseudogene 42	647099				1.097855335	2.459142389	5.916956769	0.00001411256002	0.0004520922439	3.198593166			ENSG00000169594	BNC1	basonuclin 1	646	GO:0000977	IBA	MF	-0.9998174105	3.925821167	-5.864462945	0.000119974314	0.00418866844	1.248598592
ARHGAP18					B3GALT4						SYNE2							ENSG00000171163	ZNF692	zinc finger protein 692	55657	GO:0000122	IDA	BP	-1.159163542	2.564697614	-5.959854241	0.00001293124018	0.0004252014246	3.19359104			ENSG00000149428	HYOU1	hypoxia up-regulated 1	10525	GO:0002931	ISS	BP	-0.9876360415	7.217425741	-5.933793658	0.000108706804	0.003943306423	1.228995715
KDM7A					ENTPD4						NDUFAF1							ENSG00000058085	LAMC2	laminin subunit gamma 2	3918	GO:0005102	IBA	MF	1.982397193	3.089932991	5.927268609	0.0000138187922	0.0004478904766	3.190651883			ENSG00000234076	TPRG1-AS1	TPRG1 antisense RNA 1	100874043				4.452005411	-3.911913595	6.981270287	0.0000264897143	0.001722670892	1.227874882
SEMA4C					BEST1						MT2A							ENSG00000182378	PLCXD1	phosphatidylinositol specific phospholipase C X domain containing 1	55344	GO:0005737	IEA	CC	-1.02909208	2.063849317	-5.917481541	0.00001409745575	0.0004520922439	3.188934299			ENSG00000205054	LINC01121	long intergenic non-protein coding RNA 1121	400952				4.678477129	-3.395791469	6.676005532	0.00003938983975	0.002078545572	1.227848533
TNRC6B					PSD3						WNT3							ENSG00000139190	VAMP1	vesicle associated membrane protein 1	6843	GO:0005484	IBA	MF	-1.44906545	2.237100006	-5.926482692	0.00001384095816	0.0004478904766	3.187531106			ENSG00000164638	SLC29A4	solute carrier family 29 member 4	222962	GO:0001692	TAS	BP	-2.01431975	-0.929347612	-5.655118054	0.0001622478141	0.004961183573	1.224337065
MIR99AHG					GPR173						ATP2A1							ENSG00000103512	NOMO1	NODAL modulator 1	23420	GO:0003674	ND	MF	-1.260545901	6.355491727	-6.070650722	0.00001032907689	0.0003651597357	3.182462321			ENSG00000178104	PDE4DIP	phosphodiesterase 4D interacting protein	9659	GO:0005515	IPI	MF	1.056936831	7.138682573	5.940162302	0.0001077300132	0.003924389772	1.221871078
ZNF436					CX3CL1						ITGB5							ENSG00000166272	WBP1L	WW domain binding protein 1 like	54838	GO:0005515	IPI	MF	0.6964226496	6.406372238	6.078138118	0.00001017401688	0.0003603723199	3.180377307			ENSG00000161647	MPP3	membrane palmitoylated protein 3	4356	GO:0005515	IPI	MF	-1.490590942	1.52483797	-5.670547998	0.0001586448187	0.004899589198	1.219375684
UNC119					TBX2						SLC4A7							ENSG00000177600	RPLP2	ribosomal protein lateral stalk subunit P2	6181	GO:0000184	TAS	BP	1.245160371	7.708614927	6.053567113	0.00001069206852	0.0003729621162	3.175041592			ENSG00000110025	SNX15	sorting nexin 15	29907	GO:0005515	IPI	MF	-2.430181321	-2.85129653	-5.871532083	0.0001187702989	0.004175587381	1.205770505
CMIP					PDRG1						SEZ6L2							ENSG00000133107	TRPC4	transient receptor potential cation channel subfamily C member 4	7223	GO:0005515	IPI	MF	-4.17911835	0.8124792037	-5.848788622	0.00001622363087	0.0004945587111	3.165775312			ENSG00000183779	ZNF703	zinc finger protein 703	80139	GO:0005515	IPI	MF	-1.691452963	4.020350324	-5.866923158	0.0001195538184	0.00418866844	1.192769728
SLC16A1					ROR1						METAP1							ENSG00000074356	NCBP3	nuclear cap binding subunit 3	55421	GO:0000339	IBA	MF	-0.5432846518	5.133939504	-6.063945653	0.00001047000532	0.000367832988	3.161854625			ENSG00000204758	LOC100268168	uncharacterized LOC100268168	100268168				-1.696651108	-0.6466252815	-5.623390655	0.0001699334018	0.005136661207	1.190629265
CDKL5					MSRB2						CMTM3							ENSG00000140988	RPS2	ribosomal protein S2	6187	GO:0000184	TAS	BP	1.163556804	9.61385147	5.998624756	0.00001195132306	0.0004016345187	3.156271249			ENSG00000214021	TTLL3	tubulin tyrosine ligase like 3	26140	GO:0005524	IEA	MF	-1.694503819	2.476186662	-5.722482988	0.0001471313868	0.004661011291	1.188315571
DUBR					LPIN3						ARHGAP24							ENSG00000070495	JMJD6	jumonji domain containing 6, arginine demethylase and lysine hydroxylase	23210	GO:0001822	IEA	BP	-1.005133297	4.039071464	-6.018567665	0.00001147743016	0.0003921562172	3.154222566			ENSG00000002549	LAP3	leucine aminopeptidase 3	51056	GO:0004177	NAS	MF	0.7818556592	5.827370794	5.932425265	0.0001089179139	0.003943306423	1.187640345
EIF2S3					LOC100129434						APLP1							ENSG00000114098	ARMC8	armadillo repeat containing 8	25852	GO:0000151	IDA	CC	0.6852368734	5.417278222	6.055290259	0.00001065486561	0.000372372332	3.148830128			ENSG00000172575	RASGRP1	RAS guanyl releasing protein 1	10125	GO:0000139	IEA	CC	-3.786235855	-0.9133272907	-5.628562988	0.0001686544441	0.005106358897	1.18431526
ANGPTL2					SLC25A6						SLK							ENSG00000239697	TNFSF12	TNF superfamily member 12	8742	GO:0001525	IEA	BP	1.362261086	3.290611796	5.936458928	0.00001356228885	0.0004427773592	3.142855136			ENSG00000128591	FLNC	filamin C	2318	GO:0003779	IEA	MF	-1.761361512	6.80744771	-5.903215523	0.0001135303388	0.004067823012	1.182610481
PHF19					CLOCK						TBC1D23							ENSG00000069493	CLEC2D	C-type lectin domain family 2 member D	29121	GO:0004888	TAS	MF	-1.273306994	0.5513305323	-5.830901235	0.00001682972806	0.0005087180404	3.139255428			ENSG00000169084	DHRSX	dehydrogenase/reductase X-linked	207063	GO:0005515	IPI	MF	0.5307169937	4.202906396	5.855375184	0.000121541325	0.004219448744	1.180667962
HTR1B					CT75						LY75							ENSG00000166912	MTMR10	myotubularin related protein 10	54893	GO:0004438	IBA	MF	-0.8755641213	4.382841763	-6.023514669	0.00001136290634	0.0003898752823	3.128665725			ENSG00000083312	TNPO1	transportin 1	3842	GO:0003723	HDA	MF	0.9367763254	8.316276727	5.870640852	0.0001189213797	0.004175587381	1.167664185
UQCRC1					G6PD						SVIL							ENSG00000173852	DPY19L1	dpy-19 like C-mannosyltransferase 1	23333	GO:0000030	IBA	MF	-0.8070763326	5.439355613	-6.04752013	0.00001082368756	0.0003761231426	3.122328236			ENSG00000280355							-1.402151633	0.8383162327	-5.607384482	0.0001739571533	0.00521560822	1.165183808
BAK1					ZNF582-AS1						AGAP6							ENSG00000164093	PITX2	paired like homeodomain 2	5308	GO:0000790	ISA	CC	-0.976538497	2.306028795	-5.901290147	0.00001457125388	0.0004613687773	3.113487247			ENSG00000139636	LMBR1L	limb development membrane protein 1 like	55716	GO:0004888	IBA	MF	-0.9421816359	4.382571846	-5.864662483	0.0001199401505	0.00418866844	1.156822034
ZEB1					ESF1						OTOGL							ENSG00000114923	SLC4A3	solute carrier family 4 member 3	6508	GO:0005452	IEA	MF	-2.414797235	0.05170297178	-5.815744038	0.00001736155741	0.0005193245999	3.112425913			ENSG00000187546	AGMO	alkylglycerol monooxygenase	392636	GO:0005506	IMP	MF	2.32107894	-2.424903941	5.796586181	0.0001322213714	0.00438419481	1.155079742
TCFL5					NPC2						TMEM9B							ENSG00000117500	TMED5	transmembrane p24 trafficking protein 5	50999	GO:0005515	IPI	MF	-0.6451755099	5.254239061	-6.036381035	0.00001107053622	0.0003839739102	3.108390307			ENSG00000266094	RASSF5	Ras association domain family member 5	83593	GO:0005515	IPI	MF	-2.795947612	0.2962728791	-5.584268526	0.0001799484162	0.005309053194	1.150337203
NCKAP5L					CDK4						ARG2							ENSG00000113389	NPR3	natriuretic peptide receptor 3	4883	GO:0001501	ISS	BP	-2.22843361	4.366328968	-5.998603255	0.00001195184474	0.0004016345187	3.104899959			ENSG00000242086	SDHAP2	succinate dehydrogenase complex flavoprotein subunit A pseudogene 2	727956				-0.9481321996	2.327099659	-5.67503157	0.0001576139441	0.004889034219	1.150074097
CMPK2					PILRB						CHST2							ENSG00000136235	GPNMB	glycoprotein nmb	10457	GO:0001649	IEA	BP	1.803919912	8.434480307	6.00527664	0.00001179105423	0.0003991554667	3.101481145			ENSG00000204634	TBC1D8	TBC1 domain family member 8	11138	GO:0005096	IBA	MF	3.438031485	2.000505324	5.600256041	0.0001757817258	0.005244185683	1.149681561
TNFRSF19					RPS29						NUDT9							ENSG00000130147	SH3BP4	SH3 domain binding protein 4	23677	GO:0005092	IMP	MF	-1.306938605	6.677703356	-6.023672794	0.00001135926523	0.0003898752823	3.097852473			ENSG00000196639	HRH1	histamine receptor H1	3269	GO:0004930	IBA	MF	1.542432933	4.388017208	5.813746725	0.0001290039647	0.00432930665	1.146835086
TENM3					CCNF						TCTN3							ENSG00000061936	SFSWAP	splicing factor SWAP	6433	GO:0000380	IEA	BP	-0.8210103388	4.449687773	-6.015957194	0.00001153834226	0.0003929823654	3.096321158			ENSG00000228649	SNHG26	small nucleolar RNA host gene 26	109729180				-1.532216367	0.3390954058	-5.584311635	0.0001799370405	0.005309053194	1.140340946
MPP2					EP400P1						FMOD							ENSG00000136026	CKAP4	cytoskeleton associated protein 4	10970	GO:0003723	HDA	MF	-0.9829363006	8.520287666	-5.984242755	0.00001230556727	0.0004097686902	3.093598888			ENSG00000231298	MANCR	mitotically associated long non coding RNA	100216001				4.277762671	-1.359498196	5.806139334	0.0001304198295	0.004342463693	1.132433347
C1RL-AS1					UBAC2-AS1						NUP58							ENSG00000166770	ZNF667-AS1	ZNF667 antisense RNA 1 (head to head)	100128252				0.7857946109	4.027537147	5.972829999	0.0000125943734	0.0004171147349	3.093463484			ENSG00000245849	RAD51-AS1	RAD51 antisense RNA 1	100505648				-1.856912136	-0.1778047187	-5.569188692	0.0001839750943	0.005348625174	1.132360049
DSTNP2					SYF2						LINC02289							ENSG00000170899	GSTA4	glutathione S-transferase alpha 4	2941	GO:0004364	IBA	MF	1.191606382	5.037889441	6.00614299	0.00001177034439	0.0003991554667	3.089993981			ENSG00000111145	ELK3	ETS transcription factor ELK3	2004	GO:0000122	IEA	BP	0.9651471658	6.128134216	5.893785273	0.0001150636529	0.004078907111	1.131770699
KY					HERPUD2						UBP1							ENSG00000164815	ORC5	origin recognition complex subunit 5	5001	GO:0000082	TAS	BP	0.825285971	4.148517738	5.971032233	0.00001264050024	0.0004175361244	3.078315262			ENSG00000215788	TNFRSF25	TNF receptor superfamily member 25	8718	GO:0005031	TAS	MF	-2.72879823	0.6764932074	-5.573105114	0.0001829201702	0.005348625174	1.123615487
FAM167A					WWC2						MRPL34							ENSG00000261884							-3.100633782	-3.2236387	-6.029003926	0.00001123720828	0.000387766963	3.074889206			ENSG00000142396	ERVK3-1	endogenous retrovirus group K3 member 1	105372481				-1.09441951	1.47352981	-5.595247477	0.0001770758947	0.005249461797	1.111337777
SLC36A4					RECQL4						SLC41A1							ENSG00000111087	GLI1	GLI family zinc finger 1	2735	GO:0000976	IDA	MF	-5.386130941	-1.943404174	-5.901869499	0.00001455402065	0.0004613687773	3.073856577			ENSG00000159086	PAXBP1	PAX3 and PAX7 binding protein 1	94104	GO:0000122	IBA	BP	-0.6799485649	3.436029425	-5.739407357	0.0001435746941	0.004579759974	1.109794877
PGAP6					SEC14L1P1						ZSWIM6							ENSG00000144199	FAHD2B	fumarylacetoacetate hydrolase domain containing 2B	151313	GO:0016787	IEA	MF	2.198536741	1.54688199	5.791942786	0.00001823187564	0.0005368304635	3.045376254			ENSG00000168917	SLC35G2	solute carrier family 35 member G2	80723	GO:0005515	IPI	MF	1.136978574	3.502310963	5.705170655	0.0001508670421	0.004738713265	1.105028703
TPD52L2					LOX						ZNF594							ENSG00000165899	OTOGL	otogelin like	283310	GO:0005576	IEA	CC	-2.911004587	-1.14668003	-5.778721455	0.00001873461826	0.0005447587573	3.042939978			ENSG00000115267	IFIH1	interferon induced with helicase C domain 1	64135	GO:0003677	IEA	MF	2.03120067	1.102169303	5.555933501	0.0001875938615	0.005396010455	1.09613676
CROCC2					ARHGAP21						STN1							ENSG00000150540	HNMT	histamine N-methyltransferase	3176	GO:0001692	IMP	BP	2.023603104	4.318868112	5.91987807	0.00001402868904	0.0004520922439	3.042464413			ENSG00000163898	LIPH	lipase H	200879	GO:0004465	IBA	MF	4.95135019	-1.806214962	5.812906354	0.0001291595627	0.00432930665	1.09313883
LOC100996842					NAGS						ARTN							ENSG00000197978	GOLGA6L9	golgin A6 family like 9	440295	GO:0005515	IPI	MF	-1.850416149	0.4313739734	-5.775271357	0.00001886814254	0.0005473595915	3.035637969			ENSG00000114529	C3orf52	chromosome 3 open reading frame 52	79669	GO:0005515	IPI	MF	-1.82108098	1.088673013	-5.563919699	0.0001854045834	0.005367143027	1.090937196
DCAF15					ZNF37BP						PKM							ENSG00000198556	ZNF789	zinc finger protein 789	285989	GO:0000978	IBA	MF	-1.31948594	1.587329449	-5.812756804	0.00001746839824	0.000520308719	3.025763464			ENSG00000260404							-1.605693096	0.51492837	-5.543743426	0.0001909888234	0.005441742495	1.089308906
DYNLT2					LYSMD3						NUDT5							ENSG00000160606	TLCD1	TLC domain containing 1	116238	GO:0005515	IPI	MF	0.9436474099	1.954450375	5.809377179	0.00001759009017	0.0005230842373	3.025193597			ENSG00000089902	RCOR1	REST corepressor 1	23186	GO:0000118	IBA	CC	-0.5881450944	5.089243363	-5.846198989	0.0001231457825	0.004243245256	1.083777858
ZNF644					HEBP1						CADM1							ENSG00000198860	TSEN15	tRNA splicing endonuclease subunit 15	116461	GO:0003676	IEA	MF	-0.5611516144	4.77549885	-5.97585401	0.00001251717493	0.0004153076414	3.003943307			ENSG00000148672	GLUD1	glutamate dehydrogenase 1	2746	GO:0004352	IBA	MF	0.5371941181	6.948693629	5.848509937	0.0001227395938	0.004237154314	1.081430778
TTL					NDUFA1						HNRNPDL							ENSG00000115128	SF3B6	splicing factor 3b subunit 6	51639	GO:0000398	IBA	BP	0.7870411869	5.935758364	5.990525742	0.00001214949681	0.0004060454779	3.000825971			ENSG00000174939	ASPHD1	aspartate beta-hydroxylase domain containing 1	253982	GO:0016021	IEA	CC	-2.060465255	0.3065804832	-5.536663859	0.0001929904886	0.005441742495	1.080661988
EPSTI1					ANKRD26						SFSWAP							ENSG00000198768	APCDD1L	APC down-regulated 1 like	164284	GO:0005515	IPI	MF	-2.691402216	3.762957419	-5.923218169	0.00001393342361	0.0004500888317	3.00025888			ENSG00000147454	SLC25A37	solute carrier family 25 member 37	51312	GO:0005381	IBA	MF	-0.9603201524	5.186167429	-5.844233287	0.0001234924181	0.004245127891	1.076627189
ZFHX4-AS1					SEC22B						BAMBI							ENSG00000111788							-2.294692116	-0.8430470483	-5.750364368	0.00001986161942	0.0005649937878	3.000061767			ENSG00000135828	RNASEL	ribonuclease L	6041	GO:0003723	IBA	MF	1.105927313	3.69809857	5.714684883	0.0001488017014	0.004697809611	1.071971237
POGZ					CAMK2A						FLVCR2							ENSG00000065978	YBX1	Y-box binding protein 1	4904	GO:0000122	IEA	BP	0.7062174165	9.063437195	5.932003837	0.00001368601245	0.0004452321922	2.992500718			ENSG00000102760	RGCC	regulator of cell cycle	28984	GO:0001100	IDA	BP	8.327478095	0.5645972637	5.836337351	0.0001248953361	0.00424862185	1.068680142
P2RX1					EI24						LINC02614							ENSG00000160072	ATAD3B	ATPase family AAA domain containing 3B	83858	GO:0005524	IEA	MF	-1.431751139	2.889830833	-5.875207145	0.00001536930693	0.000479585108	2.979643756			ENSG00000232070	TMEM253	transmembrane protein 253	643382	GO:0016021	IEA	CC	2.210986503	-0.8895821377	5.558365766	0.0001869241963	0.00539422341	1.067855034
TNK1					EXOC4						CA13							ENSG00000186625	KATNA1	katanin catalytic subunit A1	11104	GO:0000922	IDA	CC	0.6183919441	4.489892716	5.932025415	0.00001368541041	0.0004452321922	2.96208347			ENSG00000131373	HACL1	2-hydroxyacyl-CoA lyase 1	26061	GO:0000287	IDA	MF	0.7468010125	3.693513874	5.726435828	0.0001462923578	0.004650384778	1.066389471
CDK18					DNAI3						INSC							ENSG00000123612	ACVR1C	activin A receptor type 1C	130399	GO:0001834	IDA	BP	-2.822931759	-1.626986905	-5.753832517	0.00001972011777	0.0005641691307	2.954068609			ENSG00000138496	PARP9	poly(ADP-ribose) polymerase family member 9	83666	GO:0000122	IMP	BP	1.09122035	4.69124544	5.793817091	0.0001327485209	0.00438592564	1.048809437
TAF8					NDUFA11						TMEM147							ENSG00000269292							-3.170793597	-2.699813647	-5.891387024	0.00001486910361	0.0004667552926	2.951595598			ENSG00000261971							-1.409592043	1.099045972	-5.541300266	0.0001916770882	0.005441742495	1.047489538
CARD16					RPP25L						C7							ENSG00000197892	KIF13B	kinesin family member 13B	23303	GO:0003777	IBA	MF	1.887397957	3.350798643	5.829296537	0.00001688522979	0.0005095562439	2.947184739			ENSG00000169032	MAP2K1	mitogen-activated protein kinase kinase 1	5604	GO:0000165	TAS	BP	-0.5567810039	5.944961246	-5.836757768	0.0001248202107	0.00424862185	1.044770919
RHOB					NBPF10						GFOD1							ENSG00000280152							-2.957893981	-2.77023719	-5.848306596	0.00001623966543	0.0004945587111	2.947131474			ENSG00000180817	PPA1	inorganic pyrophosphatase 1	5464	GO:0000287	IBA	MF	0.7060249956	6.515386706	5.834362351	0.0001252489002	0.00425224621	1.044738213
PTK7					SEC24C						PRKAR2B							ENSG00000133597	ADCK2	aarF domain containing kinase 2	90956	GO:0004674	IEA	MF	0.8690840026	3.641412723	5.865378657	0.00001568159217	0.0004850706887	2.933597796			ENSG00000068971	PPP2R5B	protein phosphatase 2 regulatory subunit B'beta	5526	GO:0000159	IBA	CC	-0.9084548449	4.586176025	-5.794592373	0.0001326007054	0.00438592564	1.044276373
BFSP1					ZBTB41						MATR3							ENSG00000250742	LINC02381	long intergenic non-protein coding RNA 2381	400043				1.867339745	3.758676944	5.847891614	0.00001625348282	0.0004945587111	2.930362514			ENSG00000139200	PIANP	PILR alpha associated neural protein	196500	GO:0005515	IPI	MF	-5.08383571	-1.988077565	-5.641684357	0.0001654557446	0.005017737516	1.040622697
SGIP1					POLQ						TBL1XR1							ENSG00000117262	GPR89A	G protein-coupled receptor 89A	653519	GO:0008308	IBA	MF	0.8779372578	3.207357334	5.832686897	0.00001676818823	0.0005076942535	2.929630722			ENSG00000091656	ZFHX4	zinc finger homeobox 4	79776	GO:0000122	IBA	BP	1.102741486	5.798747501	5.827401035	0.0001265036604	0.004286965329	1.039330766
SPTAN1					DUSP14						PMVK							ENSG00000228436	LOC105378663	uncharacterized LOC105378663	105378663				1.554318017	0.1319302324	5.711779872	0.00002150823453	0.0005952233591	2.929210954			ENSG00000169991	IFFO2	intermediate filament family orphan 2	126917	GO:0005882	IEA	CC	-1.921418938	4.088804878	-5.753204642	0.0001407430442	0.004545846936	1.03617243
ZDHHC3					CZIB						WIPF2							ENSG00000101928	MOSPD1	motile sperm domain containing 1	56180	GO:0000122	ISS	BP	-0.6885465148	3.346812423	-5.867626733	0.00001560959089	0.0004846104462	2.927436812			ENSG00000171873	ADRA1D	adrenoceptor alpha 1D	146	GO:0001996	IBA	BP	-4.724345415	-2.778215922	-5.668265757	0.0001591723168	0.004899589198	1.028064758
LOC101927354					ANKRD10						KRTAP2-3							ENSG00000120697	ALG5	ALG5 dolichyl-phosphate beta-glucosyltransferase	29880	GO:0004576	TAS	MF	0.8168979424	4.457629791	5.902840541	0.00001452518346	0.0004613687773	2.916860131			ENSG00000185189	NRBP2	nuclear receptor binding protein 2	340371	GO:0004674	IBA	MF	-0.936177742	5.133949976	-5.80934753	0.0001298207173	0.004342463693	1.026606976
TNFAIP1					RASL10B						ARFIP1							ENSG00000135643	KCNMB4	potassium calcium-activated channel subfamily M regulatory beta subunit 4	27345	GO:0001508	IDA	BP	3.578612498	1.655896771	5.714813742	0.00002137381492	0.0005932931257	2.914695973			ENSG00000259429	UBE2Q2P2	ubiquitin conjugating enzyme E2 Q2 pseudogene 2	100134869				-2.313652659	-1.731088211	-5.57002497	0.0001837492919	0.005348625174	1.021827428
ACSS1					SNRNP40						LINC01960							ENSG00000166289	PLEKHF1	pleckstrin homology and FYVE domain containing 1	79156	GO:0005515	IPI	MF	1.213292805	2.686474869	5.792653045	0.00001820526447	0.0005368304635	2.914114779			ENSG00000127241	MASP1	mannan binding lectin serine peptidase 1	5648	GO:0001867	IBA	BP	-2.648428903	3.911850444	-5.740326044	0.0001433842734	0.004579759974	1.021074724
POM121L9P					MTPN						ADAM19							ENSG00000085871	MGST2	microsomal glutathione S-transferase 2	4258	GO:0004364	IBA	MF	1.439737041	2.755511292	5.789327208	0.0000183302191	0.0005381165761	2.912809765			ENSG00000197696	NMB	neuromedin B	4828	GO:0005179	TAS	MF	1.385223602	2.158179793	5.574556345	0.0001825309059	0.005348625174	1.02044309
C1orf220					TMEM184C						SIX1							ENSG00000127418	FGFRL1	fibroblast growth factor receptor like 1	53834	GO:0001501	IEA	BP	-0.9852502239	4.605252634	-5.930312007	0.00001373330109	0.0004459798377	2.911614554			ENSG00000223959	AFG3L1P	AFG3 like matrix AAA peptidase subunit 1, pseudogene	172				-1.092046726	2.206825172	-5.574578062	0.0001825250874	0.005348625174	1.017808356
BRD4					TMEM45A						MAST4							ENSG00000136542	GALNT5	polypeptide N-acetylgalactosaminyltransferase 5	11227	GO:0000139	TAS	CC	-0.9534815919	7.403949995	-5.916839341	0.00001411594219	0.0004520922439	2.904537024			ENSG00000170275	CRTAP	cartilage associated protein	10491	GO:0005515	ISS	MF	0.7262311735	8.133079202	5.762874487	0.0001387940291	0.00452096459	1.014544239
BCYRN1					IFITM2						RXFP1							ENSG00000143512	HHIPL2	HHIP like 2	79802	GO:0003824	IEA	MF	-7.321118264	-4.3719552	-6.429927346	0.00000504064885	0.0002300642416	2.897639032			ENSG00000259287							-3.113499363	-1.90528967	-5.605073115	0.0001745465421	0.00521634318	1.006469526
NFE2					KCNQ1OT1						FAM76B							ENSG00000111981	ULBP1	UL16 binding protein 1	80329	GO:0005515	IPI	MF	1.33977388	4.802115664	5.902132435	0.00001454620637	0.0004613687773	2.895174852			ENSG00000228203	GRASLND	glycosaminoglycan regulatory associated long non-coding RNA	386597				5.69790571	-2.669325564	6.262537991	0.0000687145847	0.002965162768	1.003705888
MAGI1					GGCT						GCHFR							ENSG00000113504	SLC12A7	solute carrier family 12 member 7	10723	GO:0005886	TAS	CC	2.025569859	2.08596666	5.751424648	0.00001981824904	0.0005649937878	2.893222375			ENSG00000163463	KRTCAP2	keratinocyte associated protein 2	200185	GO:0006487	IMP	BP	-2.18341479	-0.183018094	-5.472763426	0.0002121019421	0.005786278832	0.9983181359
BAIAP2L2					ZDHHC21						ATAT1							ENSG00000263400	TMEM220-AS1	TMEM220 antisense RNA 1	101101775				1.211726721	0.2372476802	5.688912494	0.00002254980966	0.0006138633644	2.882194632			ENSG00000143387	CTSK	cathepsin K	1513	GO:0000422	HMP	BP	4.499511601	6.149730021	5.706266836	0.0001506275331	0.004738713265	0.990764326
SIM2					RPS25						CREBZF							ENSG00000111674	ENO2	enolase 2	2026	GO:0000015	IBA	CC	-1.102530662	3.720235365	-5.864689674	0.00001570372733	0.0004850706887	2.859173538			ENSG00000143772	ITPKB	inositol-trisphosphate 3-kinase B	3707	GO:0000165	IEA	BP	1.085945256	2.169607941	5.543126674	0.0001911623203	0.005441742495	0.9871624698
NETO2					ATP2A2						TMEM266							ENSG00000188549	CCDC9B	coiled-coil domain containing 9B	388115	GO:0003723	HDA	MF	-1.762624978	4.578833387	-5.895705043	0.00001473846923	0.0004638446542	2.856781672			ENSG00000270012							-2.15909639	-1.682956254	-5.518805095	0.0001981397856	0.005536223451	0.9808952638
FUZ					ANKHD1						LINC00641							ENSG00000122176	FMOD	fibromodulin	2331	GO:0005576	HDA	CC	2.720751143	6.765669015	5.900849915	0.00001458436292	0.0004613687773	2.852833398			ENSG00000115738	ID2	inhibitor of DNA binding 2	3398	GO:0000122	IBA	BP	-2.675514607	3.476340387	-5.674348409	0.0001577705558	0.004889034219	0.9735097786
RIT1					SH3PXD2A						NDUFS6							ENSG00000175352	NRIP3	nuclear receptor interacting protein 3	56675	GO:0004190	IEA	MF	-1.085383657	2.237834181	-5.753334209	0.00001974038489	0.0005641691307	2.850874159			ENSG00000115902	SLC1A4	solute carrier family 1 member 4	6509	GO:0005254	IDA	MF	-1.19137474	6.507293646	-5.777969655	0.0001358088608	0.004448152369	0.9723595049
CLSTN3					C6orf62						SPART							ENSG00000108523	RNF167	ring finger protein 167	26001	GO:0000209	IDA	BP	0.7165085767	5.770788001	5.916745601	0.00001411864267	0.0004520922439	2.847452747			ENSG00000205426	KRT81	keratin 81	3887	GO:0005515	IPI	MF	-6.064957253	-1.002616835	-5.480814261	0.0002095868947	0.005743116258	0.9716881485
RMDN2					ZNF394						IL18BP							ENSG00000243742	RPLP0P2	ribosomal protein lateral stalk subunit P0 pseudogene 2	113157				3.110954343	-0.5926340993	5.725530664	0.00002090586931	0.0005852803807	2.846725076			ENSG00000198796	ALPK2	alpha kinase 2	115701	GO:0003007	IMP	BP	-2.725164984	5.988160957	-5.752980389	0.0001407885888	0.004545846936	0.964015842
ARC					RGMB						ATXN2							ENSG00000115657	ABCB6	ATP binding cassette subfamily B member 6 (Langereis blood group)	10058	GO:0000139	IEA	CC	-2.728632613	-2.362178692	-5.739906781	0.00002029465406	0.0005746393713	2.84434049			ENSG00000178038	ALS2CL	ALS2 C-terminal like	259173	GO:0005096	IEA	MF	-2.619143698	1.714258743	-5.497618231	0.0002044391223	0.005660848801	0.9624904295
CAV1					DHRS4L1						ANXA8							ENSG00000151418	ATP6V1G3	ATPase H+ transporting V1 subunit G3	127124	GO:0005829	IDA	CC	-4.674949645	-4.593522218	-6.295843816	0.000006574972651	0.0002723196348	2.839024779			ENSG00000259207	ITGB3	integrin subunit beta 3	3690	GO:0001618	IEA	MF	-1.161011658	2.303179024	-5.55163999	0.0001887822213	0.005414004419	0.9565245494
SPNS2					ADAM8						MPRIP							ENSG00000146826	MAP11	microtubule associated protein 11	55262	GO:0005515	IPI	MF	-1.5043639	1.792896447	-5.736467879	0.00002043916841	0.0005760643041	2.830044999			ENSG00000089692	LAG3	lymphocyte activating 3	3902	GO:0002250	IEA	BP	-2.99489369	-1.840108146	-5.543874654	0.0001909519297	0.005441742495	0.9544890113
CLDN6					STX18						ITGB2							ENSG00000151065	DCP1B	decapping mRNA 1B	196513	GO:0000184	IEA	BP	0.6863966074	4.128776863	5.857696131	0.00001593024149	0.0004883166441	2.827337908			ENSG00000279789							-3.259645072	-1.952791022	-5.582272316	0.0001804760165	0.005316126873	0.9510029884
NXPH4					C17orf58						FIBCD1							ENSG00000132964	CDK8	cyclin dependent kinase 8	1024	GO:0004672	IMP	MF	-0.6032661244	3.375781825	-5.815789668	0.00001735993066	0.0005193245999	2.827153023			ENSG00000075426	FOSL2	FOS like 2, AP-1 transcription factor subunit	2355	GO:0000790	ISA	CC	-1.102527487	7.260639978	-5.742569687	0.0001429203544	0.004579759974	0.9486370995
RASAL2					RNF135						TLR2							ENSG00000137038	DMAC1	distal membrane arm assembly complex 1	90871	GO:0005743	IDA	CC	1.034504632	4.295203218	5.848574106	0.00001623076472	0.0004945587111	2.827002501			ENSG00000151014	NOCT	nocturnin	25819	GO:0000175	IBA	MF	-1.08560883	2.420469869	-5.536746556	0.0001929669786	0.005441742495	0.9414758464
TMX1					GALNT2						UGCG							ENSG00000072415	MPP5	membrane palmitoylated protein 5	64398	GO:0002011	IMP	BP	-0.7467516837	4.763851077	-5.890968402	0.0000148818316	0.0004667552926	2.826462837			ENSG00000196337	CGB7	chorionic gonadotropin subunit beta 7	94027	GO:0005179	IBA	MF	-2.998861946	-2.915580745	-5.56438071	0.000185279039	0.005367143027	0.9396413494
PIGB					AKAP3						THUMPD3-AS1							ENSG00000004534	RBM6	RNA binding motif protein 6	10180	GO:0000398	IBA	BP	-0.7259521288	5.631846554	-5.902466952	0.00001453627101	0.0004613687773	2.817715925			ENSG00000173221	GLRX	glutaredoxin	2745	GO:0005515	IPI	MF	1.004025503	6.0299285	5.759195875	0.0001395320595	0.00453700283	0.931775291
ALAS1					CCL11						ST8SIA1							ENSG00000077458	FAM76B	family with sequence similarity 76 member B	143684	GO:0005515	IPI	MF	-1.164284985	2.695371485	-5.76948098	0.00001909444594	0.0005517242426	2.810906502			ENSG00000203965	EFCAB7	EF-hand calcium binding domain 7	84455	GO:0005509	IEA	MF	0.9318641276	2.227816735	5.504658473	0.0002023225634	0.005619090861	0.9205235519
BLK					IQGAP3						IL16							ENSG00000123999	INHA	inhibin subunit alpha	3623	GO:0001501	TAS	BP	-3.842825379	-4.157580258	-6.00244972	0.0000118588927	0.0003999760353	2.803040907			ENSG00000100426	ZBED4	zinc finger BED-type containing 4	9889	GO:0000790	ISA	CC	-0.6514915191	4.156780964	-5.674486518	0.0001577388816	0.004889034219	0.9188549171
CCBE1					RPL10A						LINC02593							ENSG00000159423	ALDH4A1	aldehyde dehydrogenase 4 family member A1	8659	GO:0003842	IBA	MF	-1.138187563	2.748366845	-5.770946549	0.00001903690472	0.0005509292236	2.797030962			ENSG00000074356	NCBP3	nuclear cap binding subunit 3	55421	GO:0000339	IBA	MF	-0.6653077321	5.197911077	-5.74113293	0.0001432172485	0.004579759974	0.9172963594
GRIA3					PCNX4						FCGRT							ENSG00000267390							1.99956313	-1.147563706	5.693885924	0.00002231894391	0.0006106803909	2.79401533			ENSG00000116741	RGS2	regulator of G protein signaling 2	5997	GO:0001965	IPI	MF	2.088589709	2.274400628	5.477311336	0.0002106772702	0.005764442226	0.9147074299
OVCH1					ARMCX5						MCHR1							ENSG00000162598	C1orf87	chromosome 1 open reading frame 87	127795				6.03030264	-1.353130788	6.260261272	0.000007058229758	0.0002815313035	2.790197431			ENSG00000185862	EVI2B	ecotropic viral integration site 2B	2124	GO:0005887	TAS	CC	4.098124473	0.6049137297	5.433079412	0.0002249772841	0.005995823174	0.9137660107
PHKG1					ACY1						PSMG2							ENSG00000054277	OPN3	opsin 3	23596	GO:0001750	IBA	CC	2.150871971	4.633668972	5.791963302	0.00001823110641	0.0005368304635	2.780394053			ENSG00000142627	EPHA2	EPH receptor A2	1969	GO:0001501	IEA	BP	-0.5970047354	5.717917501	-5.746549888	0.0001421013027	0.004574971502	0.9113377527
C15orf62					SLC17A7						CAP2							ENSG00000160298	C21orf58	chromosome 21 open reading frame 58	54058				-1.16598646	1.236729014	-5.682419596	0.00002285491204	0.0006194120032	2.778256569			ENSG00000225828	FAM229A	family with sequence similarity 229 member A	100128071				-1.997721269	-0.7048686052	-5.410506408	0.0002326699586	0.006121341119	0.9086687492
ANKRD30B					TMEM242						CTNNAL1							ENSG00000120656	TAF12	TATA-box binding protein associated factor 12	6883	GO:0000124	IEA	CC	0.6609841358	4.830309399	5.857339476	0.00001594188303	0.0004883166441	2.775782089			ENSG00000102241	HTATSF1	HIV-1 Tat specific factor 1	27336	GO:0000398	IEA	BP	0.4520674215	5.702323587	5.744931491	0.0001424337329	0.004574971502	0.9069671781
SNHG1					EGLN3						ASIC3							ENSG00000105048	TNNT1	troponin T1, slow skeletal type	7138	GO:0003009	IMP	BP	-5.315555082	-5.481313748	-6.437730928	0.000004963660709	0.0002276831167	2.774455306			ENSG00000153162	BMP6	bone morphogenetic protein 6	654	GO:0000122	ISS	BP	2.244085897	3.696127647	5.541683659	0.0001915689076	0.005441742495	0.9045991568
DOK5					FNDC10						COPS7B							ENSG00000088899	LZTS3	leucine zipper tumor suppressor family member 3	9762	GO:0005737	IEA	CC	-1.377039372	1.412325802	-5.68778007	0.00002260271916	0.0006143921351	2.771168267			ENSG00000167994	RAB3IL1	RAB3A interacting protein like 1	5866	GO:0005515	IPI	MF	1.631701576	3.047084103	5.54150761	0.0001916185746	0.005441742495	0.9038445613
PPP1R14B-AS1					IFNGR1						KCTD2							ENSG00000276107							-1.285970323	3.204827992	-5.791269165	0.00001825715115	0.0005368304635	2.767782594			ENSG00000270580	PKD1P6-NPIPP1	PKD1P6-NPIPP1 readthrough	105369154				-1.934443382	-0.5364911961	-5.405834123	0.0002342969122	0.006134741806	0.9009175289
RAMP2-AS1					SNORD83A						ACIN1							ENSG00000227992							-1.684134149	0.2475715701	-5.632832074	0.00002532969445	0.0006569498745	2.763023164			ENSG00000152926	ZNF117	zinc finger protein 117	51351	GO:0000790	IBA	CC	-1.421010148	2.436340857	-5.516656756	0.0001987690159	0.00554541534	0.8946183832
BCL2L1					SYNDIG1						SAMD11							ENSG00000187546	AGMO	alkylglycerol monooxygenase	392636	GO:0005506	IMP	MF	3.656384616	-1.544517118	5.805128681	0.00001774430788	0.0005259653649	2.761517923			ENSG00000059377	TBXAS1	thromboxane A synthase 1	6916	GO:0001516	IMP	BP	1.927970736	0.3807843194	5.398350248	0.0002369281688	0.006171828418	0.894089476
MIOS					C4orf3						PLEK2							ENSG00000172936	MYD88	MYD88 innate immune signal transduction adaptor	4615	GO:0002224	TAS	BP	0.5385550694	5.587509324	5.8701149	0.00001553029706	0.0004829659161	2.756805397			ENSG00000182107	TMEM30B	transmembrane protein 30B	161291	GO:0005515	IPI	MF	2.477953024	-1.788000283	5.519814176	0.0001978449668	0.005536223451	0.8889527972
ABI3BP					CHTF18						LAMA2							ENSG00000175600	SUGCT	succinyl-CoA:glutarate-CoA transferase	79783	GO:0005739	IDA	CC	1.720367122	3.5123584	5.738530584	0.0000203523599	0.0005753853614	2.754190627			ENSG00000213859	KCTD11	potassium channel tetramerization domain containing 11	147040	GO:0007049	IEA	BP	-1.093606675	5.016607015	-5.717048801	0.0001482932359	0.004689773585	0.8880476273
LAIR1					ENG						DMTF1							ENSG00000145495	MARCHF6	membrane associated ring-CH-type finger 6	10299	GO:0000835	IC	CC	-0.6543335212	6.218362504	-5.865011752	0.00001569337583	0.0004850706887	2.745430394			ENSG00000213088	ACKR1	atypical chemokine receptor 1 (Duffy blood group)	2532	GO:0004888	TAS	MF	10.58914397	2.584630663	5.568992275	0.0001840281713	0.005348625174	0.8861983048
SIAE					CCDC186						ATP8B1							ENSG00000272578							-2.24859335	-2.620183876	-5.741051322	0.00002024679022	0.0005741701807	2.742923284			ENSG00000104687	GSR	glutathione-disulfide reductase	2936	GO:0004362	IBA	MF	0.8738098126	5.544283853	5.722961119	0.0001470296264	0.004661011291	0.8845876954
TMEM87A					BRK1						UFSP2							ENSG00000150459	SAP18	Sin3A associated protein 18	10284	GO:0000118	TAS	CC	0.6219963523	6.654667449	5.859161392	0.00001588250587	0.0004881276678	2.732205048			ENSG00000127663	KDM4B	lysine demethylase 4B	23030	GO:0005634	IBA	CC	-0.9248206137	4.760860505	-5.702396207	0.0001514750592	0.004749733224	0.8813380952
MBNL3					TEP1						LUC7L							ENSG00000114902	SPCS1	signal peptidase complex subunit 1	28972	GO:0003674	ND	MF	0.6669065154	5.64107368	5.859266688	0.00001587908119	0.0004881276678	2.731026087			ENSG00000175287	PHYHD1	phytanoyl-CoA dioxygenase domain containing 1	254295	GO:0005515	IPI	MF	1.598558973	0.4233248257	5.393926255	0.0002384983693	0.006177877115	0.8804952414
REC8					PCDHGA8						TNNT1							ENSG00000099957	P2RX6	purinergic receptor P2X 6	9127	GO:0001614	NAS	MF	-2.142230955	0.4894385332	-5.621108154	0.00002595408877	0.0006660529593	2.728481761			ENSG00000164291	ARSK	arylsulfatase family member K	153642	GO:0004065	TAS	MF	0.8745308787	3.937171797	5.60561338	0.0001744085864	0.00521634318	0.8777523457
MAP4K4					HPSE2						FAM160A2							ENSG00000090097	PCBP4	poly(rC) binding protein 4	57060	GO:0003677	IEA	MF	-0.7016727809	4.793382659	-5.843600764	0.00001639706496	0.0004981015693	2.723574347			ENSG00000189058	APOD	apolipoprotein D	347	GO:0000302	IBA	BP	10.82550004	3.659345068	5.44728113	0.0002202765135	0.005930447418	0.8765110377
DPH7					NPM3						TRAPPC2L							ENSG00000100906	NFKBIA	NFKB inhibitor alpha	4792	GO:0005515	IPI	MF	1.49457559	5.134014487	5.819164589	0.00001724004489	0.0005185579404	2.719111817			ENSG00000226674	TEX41	testis expressed 41	401014				3.155168174	-0.3097704143	5.419734686	0.0002294917538	0.006072325503	0.8756827246
LPAR6					HMGCS1						RBM24							ENSG00000179859	RNF227	ring finger protein 227	284023	GO:0046872	IEA	MF	1.576672056	1.940867868	5.646148669	0.0000246391822	0.0006449068688	2.713282464			ENSG00000163975	MELTF	melanotransferrin	4241	GO:0005506	IMP	MF	-1.763519634	1.279400038	-5.431843454	0.000225391406	0.005998204433	0.8726331591
XBP1					DLG4						C6							ENSG00000187699	C2orf88	chromosome 2 open reading frame 88	84281	GO:0005515	IPI	MF	2.03695767	1.695772106	5.620413046	0.00002599160229	0.0006660529593	2.712183328			ENSG00000187605	TET3	tet methylcytosine dioxygenase 3	200424	GO:0001939	IEA	CC	-1.310335865	3.839604547	-5.614566735	0.0001721392057	0.005169494291	0.8694497484
GGT7					CRYGS						ARID3B							ENSG00000215041	NEURL4	neuralized E3 ubiquitin protein ligase 4	84461	GO:0005515	IPI	MF	-1.057698849	2.738379604	-5.737563557	0.00002039300968	0.0005756476024	2.710437974			ENSG00000259562							-3.327133409	-2.917816389	-5.61688089	0.0001715577763	0.005168842692	0.8676868244
CNKSR3					FMO3						IL1B							ENSG00000183578	TNFAIP8L3	TNF alpha induced protein 8 like 3	388121	GO:0005515	IPI	MF	3.433636493	4.806702852	5.726671569	0.0000208566776	0.0005852803807	2.702814858			ENSG00000166582	CENPV	centromere protein V	201161	GO:0000776	IBA	CC	-1.387808777	2.116863634	-5.458923278	0.0002165009344	0.00585419586	0.867266306
TMEM37					ADAMTS14						PCBP4							ENSG00000182013	PNMA8A	PNMA family member 8A	55228				1.929539837	2.436042416	5.652267788	0.00002432840579	0.0006385945486	2.693503877			ENSG00000100296	THOC5	THO complex 5	8563	GO:0000346	IDA	CC	-0.7179637745	4.728114598	-5.687767634	0.0001547244083	0.004839212312	0.8638827544
CADPS					RDH14						PLEKHN1							ENSG00000171680	PLEKHG5	pleckstrin homology and RhoGEF domain containing G5	57449	GO:0005089	IBA	MF	-2.527470969	1.089164508	-5.64311924	0.00002479454845	0.0006471271337	2.693487769			ENSG00000197301	HMGA2-AS1	HMGA2 antisense RNA 1	100129940				2.292220478	0.1139232999	5.375934704	0.0002449990425	0.00627584926	0.8627074265
KCTD3					DESI2						LMNTD2							ENSG00000144867	SRPRB	SRP receptor subunit beta	58477	GO:0005525	IEA	MF	0.5507151668	6.363004385	5.842299594	0.00001644086296	0.0004986065348	2.692805133			ENSG00000274211	SOCS7	suppressor of cytokine signaling 7	30837	GO:0005515	IPI	MF	-0.5762138017	3.930999455	-5.620243623	0.0001707166206	0.00515190403	0.8599055327
UBE2E3					RP2						CCDC148							ENSG00000019991	HGF	hepatocyte growth factor	3082	GO:0000165	TAS	BP	3.426674846	4.104333036	5.686454342	0.00002266482263	0.0006151688839	2.68496864			ENSG00000047936	ROS1	ROS proto-oncogene 1, receptor tyrosine kinase	6098	GO:0001558	IDA	BP	2.89636108	3.564929591	5.514692699	0.0001993461339	0.005553127824	0.8560736334
GNA14					RAB36						TRIM46							ENSG00000123600	METTL8	methyltransferase like 8	79828	GO:0005634	IEA	CC	0.665874346	4.097631248	5.774870316	0.00001888372692	0.0005473595915	2.684720003			ENSG00000187961	KLHL17	kelch like family member 17	339451	GO:0005615	HDA	CC	-1.168079593	1.369871214	-5.42130361	0.0002289560283	0.006072325503	0.8556104306
FAM219B					CKMT2-AS1						LINC02015							ENSG00000198840	ND3	NADH dehydrogenase subunit 3	4537	GO:0005515	IPI	MF	1.401995738	9.194706845	5.782360848	0.00001859482218	0.0005415520592	2.682659171			ENSG00000205085	FAM71F2	family with sequence similarity 71 member F2	346653				-1.296010174	0.01490384386	-5.369827727	0.0002472482297	0.006308904072	0.8507991954
MAP3K9					KREMEN1						OPCML							ENSG00000177707	NECTIN3	nectin cell adhesion molecule 3	25945	GO:0002089	IEA	BP	-1.226048088	5.239479139	-5.828023245	0.00001692940333	0.0005100503978	2.677946699			ENSG00000271020							-1.549285812	-0.6680128983	-5.368727349	0.0002476558261	0.006308904072	0.8462510233
ZNF8-ERVK3-1					DOCK10						JMJD6							ENSG00000196296	ATP2A1	ATPase sarcoplasmic/endoplasmic reticulum Ca2+ transporting 1	487	GO:0005388	IBA	MF	-2.352951535	-2.108297716	-5.641534536	0.00002487622211	0.0006483365387	2.666910243			ENSG00000171163	ZNF692	zinc finger protein 692	55657	GO:0000122	IDA	BP	-0.9029450289	2.67763085	-5.490348243	0.0002066495131	0.005700468495	0.837303303
UAP1L1					NFAT5						NCF2							ENSG00000138771	SHROOM3	shroom family member 3	57619	GO:0000902	ISS	BP	-2.081733459	4.754284743	-5.80076066	0.00001790431658	0.0005298522589	2.664617297			ENSG00000162231	NXF1	nuclear RNA export factor 1	10482	GO:0000346	IDA	CC	-0.6401072766	5.389590102	-5.687196816	0.0001548526978	0.004839212312	0.8286127386
SLC49A3					IMP3						HNRNPD							ENSG00000215158							-1.60493089	-0.8859694501	-5.577810186	0.00002840055824	0.0007089706703	2.657977873			ENSG00000111664	GNB3	G protein subunit beta 3	2784	GO:0003924	TAS	MF	-2.156849388	0.776520077	-5.376738779	0.0002447045285	0.00627584926	0.8278039302
RCSD1					LOC102724488						PTBP2							ENSG00000112297	CRYBG1	crystallin beta-gamma domain containing 1	202	GO:0003674	ND	MF	1.776380842	6.863965847	5.815262064	0.00001737874996	0.0005193245999	2.652106877			ENSG00000109272	PF4V1	platelet factor 4 variant 1	5197	GO:0005515	IPI	MF	7.013749453	-1.888728937	5.96971183	0.0001033189922	0.003802328861	0.8227348847
SHANK1					TIAL1						AIM2							ENSG00000196616	ADH1B	alcohol dehydrogenase 1B (class I), beta polypeptide	125	GO:0001523	IDA	BP	9.177282074	7.553431613	5.620761288	0.00002597280144	0.0006660529593	2.649725449			ENSG00000183479	TREX2	three prime repair exonuclease 2	11219	GO:0000287	IDA	MF	-1.794664081	-1.575257606	-5.361536715	0.0002503369981	0.006340812028	0.8208793736
CRLF2					RGS17						KRT80							ENSG00000169302	STK32A	serine/threonine kinase 32A	202374	GO:0004674	IBA	MF	1.549022315	1.500274663	5.594097606	0.00002745358379	0.0006928725658	2.644958145			ENSG00000072201	LNX1	ligand of numb-protein X 1	84708	GO:0004842	IEA	MF	1.50323984	1.905159413	5.402703913	0.0002353936616	0.006148215565	0.812261902
DPEP1					TMTC3						MIR137HG							ENSG00000182551	ADI1	acireductone dioxygenase 1	55256	GO:0005506	IEA	MF	-0.5656105034	6.154154096	-5.817631962	0.00001729438164	0.0005193245999	2.640838983			ENSG00000186174	BCL9L	BCL9 like	283149	GO:0003713	NAS	MF	-0.8620321409	6.46963568	-5.668865445	0.000159033529	0.004899589198	0.8051888928
ZNF358					SPOP						CCNT2							ENSG00000159348	CYB5R1	cytochrome b5 reductase 1	51706	GO:0002576	TAS	BP	0.5539643822	5.20468683	5.806406099	0.00001769779254	0.000525435433	2.636153152			ENSG00000198722	UNC13B	unc-13 homolog B	10497	GO:0005509	IEA	MF	0.653603218	5.90624819	5.674810378	0.0001576646333	0.004889034219	0.8002488732
SCNN1A					PRPF38B						SUGP2							ENSG00000142039	CCDC97	coiled-coil domain containing 97	90324				0.6266654283	4.675752384	5.787915542	0.00001838352334	0.0005388193071	2.631144493			ENSG00000213397	HAUS7	HAUS augmin like complex subunit 7	55559	GO:0000086	TAS	BP	-1.757265589	-0.496404077	-5.328098668	0.0002632168666	0.006534075685	0.7953839633
KDM6B					PGAP2						SRPX							ENSG00000089692	LAG3	lymphocyte activating 3	3902	GO:0002250	IEA	BP	-4.295751137	-3.389188632	-5.758841227	0.00001951759011	0.0005612989709	2.630492198			ENSG00000278861							-4.135211923	-4.445219047	-6.344921428	0.00006139297418	0.002772290563	0.7898167753
VPS13C					GPR85						TCEAL9							ENSG00000104856	RELB	RELB proto-oncogene, NF-kB subunit	5971	GO:0000122	IBA	BP	1.594172584	3.116679317	5.66752492	0.00002357096796	0.0006313578397	2.628523543			ENSG00000071967	CYBRD1	cytochrome b reductase 1	79901	GO:0000293	IDA	MF	1.19612842	8.618160384	5.598038165	0.0001763535575	0.005244185683	0.7872775465
RSL24D1					ACOT11						EEF1AKMT1							ENSG00000198753	PLXNB3	plexin B3	5365	GO:0001938	IMP	BP	-2.664674321	0.752883625	-5.588905936	0.00002775185842	0.0006965678499	2.620440836			ENSG00000176597	B3GNT5	UDP-GlcNAc:betaGal beta-1,3-N-acetylglucosaminyltransferase 5	84002	GO:0000139	TAS	CC	2.678553293	1.843348216	5.342190369	0.0002577050651	0.00645000452	0.7851523367
H2BC12					NSRP1						ASPN							ENSG00000189136	UBE2Q2P1	ubiquitin conjugating enzyme E2 Q2 pseudogene 1	388165				-2.079425052	0.1411428235	-5.565167571	0.00002915872559	0.0007182693015	2.619389788			ENSG00000143398	PIP5K1A	phosphatidylinositol-4-phosphate 5-kinase type 1 alpha	8394	GO:0005515	IPI	MF	-0.6417818433	6.260738628	-5.659214907	0.0001612827424	0.00494805809	0.7807014914
DNAJB2					CTNS						MIR27B							ENSG00000185437	SH3BGR	SH3 domain binding glutamate rich protein	6450	GO:0005829	HDA	CC	1.567648414	0.8058607651	5.563288908	0.00002927315004	0.0007182693015	2.615485553			ENSG00000197601	FAR1	fatty acyl-CoA reductase 1	84188	GO:0005777	IBA	CC	-0.607121239	6.048368027	-5.655688325	0.0001621131106	0.004961183573	0.7723149461
CHRNA9					ERGIC1						STX16							ENSG00000182685	BRICD5	BRICHOS domain containing 5	283870	GO:0005515	IPI	MF	-2.594504298	-2.057393006	-5.576990262	0.00002844910837	0.0007092177179	2.595436284			ENSG00000165637	VDAC2	voltage dependent anion channel 2	7417	GO:0000166	IEA	MF	-0.5145437467	6.66116238	-5.64431004	0.0001648234621	0.005015032159	0.7704627538
CHURC1					ZMYND15						ABITRAM							ENSG00000159753	CARMIL2	capping protein regulator and myosin 1 linker 2	146206	GO:0001726	IDA	CC	-3.418460255	-3.378859901	-5.755515391	0.00001965183036	0.0005633934117	2.595234026			ENSG00000109046	WSB1	WD repeat and SOCS box containing 1	26118	GO:0000209	TAS	BP	-1.152024645	6.089756385	-5.648837768	0.0001637391966	0.004996025854	0.7693191297
TM4SF18					CDX1						PCGF3							ENSG00000180573	H2AC6	H2A clustered histone 6	8334	GO:0000786	IEA	CC	1.987154283	5.190510403	5.750412196	0.00001985966094	0.0005649937878	2.594777224			ENSG00000099869	IGF2-AS	IGF2 antisense RNA	51214				3.849630013	-0.94324852	5.396143737	0.0002377099432	0.006174774882	0.759864057
AGBL3					TMEM218						STX8							ENSG00000186501	TMEM222	transmembrane protein 222	84065	GO:0005515	IPI	MF	0.6959602876	5.272066894	5.786380422	0.0000184416704	0.0005396615127	2.594188369			ENSG00000108963	DPH1	diphthamide biosynthesis 1	1801	GO:0005515	IPI	MF	-0.7752348712	3.797735034	-5.560655271	0.0001862961628	0.005384513037	0.7590504768
PEBP4					MICAL1						GREM2							__no_feature							-1.036790545	14.3531772	-5.613768357	0.0000263530289	0.0006717286225	2.593288732			ENSG00000166681	BEX3	brain expressed X-linked 3	27018	GO:0005102	IBA	MF	0.9696692092	6.546987643	5.643137798	0.0001651054272	0.005015348905	0.7588203983
TGIF2					SLC17A9						SMARCD2							ENSG00000225746							-1.151580358	0.08645499486	-5.54603354	0.00003034596347	0.0007336995697	2.590992972			ENSG00000183496	MEX3B	mex-3 RNA binding family member B	84206	GO:0000932	IDA	CC	-1.600181711	2.282084525	-5.401864186	0.0002356888094	0.006148215565	0.742563076
CYP2E1					ANKRD40						OTX1							ENSG00000242259	C22orf39	chromosome 22 open reading frame 39	128977	GO:0005515	IPI	MF	1.232103403	3.704130688	5.689622847	0.00002251668537	0.0006138633644	2.586473217			ENSG00000140463	BBS4	Bardet-Biedl syndrome 4	585	GO:0000226	ISS	BP	0.5067908089	4.796634076	5.599217075	0.0001760493547	0.005244185683	0.7349564618
HAUS4					MTRF1						TBILA							ENSG00000164929	BAALC	BAALC binder of MAP3K1 and KLF4	79870	GO:0005654	IDA	CC	-1.840420929	3.785462463	-5.717006497	0.00002127720053	0.0005924037561	2.574723667			ENSG00000139160	ETFBKMT	electron transfer flavoprotein subunit beta lysine methyltransferase	254013	GO:0005737	IDA	CC	0.8479335632	2.053203715	5.367183623	0.0002482288503	0.00631479151	0.734743192
CIRBP					MMP3						BDNF-AS							ENSG00000163945	UVSSA	UV stimulated scaffold protein A	57654	GO:0000993	IBA	MF	-1.237861728	1.734456985	-5.610761027	0.00002651830247	0.0006739027891	2.573889299			ENSG00000279233							-2.285486289	-2.192401211	-5.346221382	0.0002561510503	0.006442505131	0.7287323762
EEF1A1					NDUFS4						RBM39							ENSG00000182704	TSKU	tsukushi, small leucine rich proteoglycan	25987	GO:0005615	IEA	CC	1.721859631	5.186397374	5.759561048	0.00001948866058	0.0005612989709	2.572377337			ENSG00000100429	HDAC10	histone deacetylase 10	83933	GO:0000118	IDA	CC	-2.563772257	-2.167900497	-5.369671921	0.0002473058993	0.006308904072	0.728601397
FGF10					RPL7A						AMT							ENSG00000212694	LINC01089	long intergenic non-protein coding RNA 1089	338799				-2.191199742	0.3885619711	-5.542484919	0.00003057155453	0.0007370918299	2.568577461			ENSG00000237276							2.061085385	-0.729162269	5.295654926	0.0002763888569	0.00674323091	0.7266085966
DDX60					SELENOF						TMEM150A							ENSG00000139278	GLIPR1	GLI pathogenesis related 1	11010	GO:0005615	IBA	CC	-1.662381237	6.988187765	-5.761930964	0.00001939372544	0.0005594906831	2.567950324			ENSG00000120158	RCL1	RNA terminal phosphate cyclase like 1	10171	GO:0000447	IEA	BP	1.055844012	3.165603458	5.439737525	0.0002227602926	0.005951342167	0.7219727013
DOP1B					MTERF3						HIC2							ENSG00000134516	DOCK2	dedicator of cytokinesis 2	1794	GO:0001766	IEA	BP	-1.821161214	2.68999695	-5.663647174	0.00002376114864	0.0006327419025	2.56661988			ENSG00000106799	TGFBR1	transforming growth factor beta receptor 1	7046	GO:0000186	IDA	BP	-1.004750502	6.962909343	-5.597030665	0.0001766139745	0.005244185683	0.7163688295
SLC7A2					ATP10D						PAN3							ENSG00000134802	SLC43A3	solute carrier family 43 member 3	29015	GO:0003674	ND	MF	1.254326983	4.010926537	5.703214546	0.00002189244777	0.0006044072626	2.562164848			ENSG00000230699							-3.405404431	-4.156562423	-5.615544554	0.0001718932738	0.005169494291	0.7075128126
CHAC1					LAGE3						RAB29							ENSG00000227039	ITGB2-AS1	ITGB2 antisense RNA 1	100505746				-4.438595105	-2.60136271	-5.627908318	0.00002559002141	0.0006622365483	2.561975361			ENSG00000141562	NARF	nuclear prelamin A recognition factor	26502	GO:0005521	IBA	MF	-0.780028012	4.133989389	-5.554959955	0.0001878626196	0.005396010455	0.7039493459
ZNF783					ANO8						NT5E							ENSG00000188185							-1.580934954	1.009990588	-5.564097797	0.00002922382629	0.0007182693015	2.5618741			ENSG00000143473	KCNH1	potassium voltage-gated channel subfamily H member 1	3756	GO:0001964	IEA	BP	-1.611218807	3.774733575	-5.487307405	0.000207581594	0.005705095921	0.6913626804
PGF					ACAT2						AGAP4							ENSG00000170525	PFKFB3	6-phosphofructo-2-kinase/fructose-2,6-biphosphatase 3	5209	GO:0003873	IBA	MF	-1.824927492	3.9197861	-5.729532133	0.00002073386353	0.0005834738159	2.559233817			ENSG00000196159	FAT4	FAT atypical cadherin 4	79633	GO:0001658	IEA	BP	1.343830857	5.03568331	5.568409697	0.0001841856955	0.005348625174	0.6894519388
RNF115					GNL2						PPP2R3A							ENSG00000078487	ZCWPW1	zinc finger CW-type and PWWP domain containing 1	55063	GO:0008270	IEA	MF	0.9732199099	1.780266912	5.571125091	0.00002879889944	0.000715023284	2.557220431			ENSG00000239382	ALKBH6	alkB homolog 6	84964	GO:0005515	IPI	MF	-1.608206043	-1.256865573	-5.26066073	0.0002913851478	0.006935041618	0.6810389922
FAXC					DEPDC1B						C18orf25							ENSG00000114790	ARHGEF26	Rho guanine nucleotide exchange factor 26	26084	GO:0001726	IEA	CC	1.322293442	1.44693345	5.548713855	0.0000301767063	0.0007331593929	2.555312523			ENSG00000164949	GEM	GTP binding protein overexpressed in skeletal muscle	2669	GO:0000278	IMP	BP	2.157675885	2.4902737	5.319802522	0.0002665202974	0.006580699696	0.6751957799
RCHY1					DENND2D						ADH1B							ENSG00000245556	SCAMP1-AS1	SCAMP1 antisense RNA 1	728769				1.177529038	1.333345977	5.544097491	0.00003046882807	0.0007355816545	2.548995926			ENSG00000160213	CSTB	cystatin B	1476	GO:0002020	IDA	MF	0.6263774631	6.402789331	5.590766355	0.0001782423848	0.005275574687	0.6748019395
TGM5					USPL1						KLRG1							ENSG00000145632	PLK2	polo like kinase 2	10769	GO:0000082	IBA	BP	-1.29153573	4.607807366	-5.756877541	0.0000195967355	0.0005626931187	2.545649462			ENSG00000061938	TNK2	tyrosine kinase non receptor 2	10188	GO:0004674	IEA	MF	-0.9774120357	3.889717613	-5.502250113	0.0002030439683	0.005630659236	0.6678366021
ALDH3A2					SNHG6						SS18L1							ENSG00000231246	LINC02884	long intergenic non-protein coding RNA 2884	105378909				7.06522818	-1.690738823	6.363669047	0.000005746255969	0.0002522303936	2.538978676			ENSG00000106723	SPIN1	spindlin 1	10927	GO:0005515	IPI	MF	-0.5775799098	6.756248786	-5.568823451	0.0001840738052	0.005348625174	0.6568304884
EPB41L4B					ICAM1						CHCHD7							ENSG00000165661	QSOX2	quiescin sulfhydryl oxidase 2	169714	GO:0003756	IBA	MF	-0.6790564565	4.046303498	-5.726469701	0.00002086537274	0.0005852803807	2.538375111			ENSG00000082515	MRPL22	mitochondrial ribosomal protein L22	29093	GO:0003723	HDA	MF	0.6305834265	3.771583436	5.465948318	0.0002142560641	0.005813817083	0.6554758503
PRRG4					SYTL3						NEURL4							ENSG00000006757	PNPLA4	patatin like phospholipase domain containing 4	8228	GO:0004806	EXP	MF	0.8292942798	2.629760875	5.613649745	0.00002635952737	0.0006717286225	2.535681127			ENSG00000196295							-0.7791690332	2.936726403	-5.394429977	0.0002383190271	0.006177877115	0.6547297071
PGBD1					PRKCA						TBX15							ENSG00000162994	CLHC1	clathrin heavy chain linker domain containing 1	130162	GO:0005515	IPI	MF	-1.319018139	0.7631777498	-5.534950216	0.00003105627883	0.0007438911278	2.529689992			ENSG00000113269	RNF130	ring finger protein 130	55819	GO:0004842	IDA	MF	0.5648266852	5.35508214	5.57169211	0.0001833000306	0.005348625174	0.6546456826
KLHL36					SFXN4						ZNF512B							ENSG00000152763	DNAI4	dynein axonemal intermediate chain 4	79819	GO:0002244	IEA	BP	1.011299706	1.884758718	5.562295577	0.00002933383774	0.0007185811145	2.526534462			ENSG00000139567	ACVRL1	activin A receptor like type 1	94	GO:0001525	IBA	BP	1.295431841	2.437741904	5.332835936	0.0002613500865	0.006514665315	0.6542115391
C8orf34					TRIM3						CAPRIN2							ENSG00000140451	PIF1	PIF1 5'-to-3' DNA helicase	80119	GO:0000002	IEA	BP	-1.096508327	2.090079944	-5.595894901	0.00002735109424	0.0006921901753	2.526425561			ENSG00000103257	SLC7A5	solute carrier family 7 member 5	8140	GO:0002720	TAS	BP	-3.364103046	7.026342786	-5.524206843	0.0001965670126	0.005517319384	0.6527468801
CAPN10-DT					TBC1D15						NEGR1							ENSG00000173542	MOB1B	MOB kinase activator 1B	92597	GO:0005515	IPI	MF	-0.7668098561	4.882872299	-5.746393404	0.00002002492044	0.0005687573377	2.516031761			ENSG00000235703	LINC00894	long intergenic non-protein coding RNA 894	100272228				-1.970002472	-0.8598123563	-5.229871335	0.0003052950171	0.00717365607	0.6475955981
COL10A1					ICOSLG						PDS5B							ENSG00000130349	MTRES1	mitochondrial transcription rescue factor 1	51250	GO:0003723	IBA	MF	0.783398604	3.68119385	5.672279955	0.00002333989706	0.0006278733572	2.515717927			ENSG00000105855	ITGB8	integrin subunit beta 8	3696	GO:0001570	IMP	BP	-2.575802481	2.635469303	-5.362783566	0.0002498698815	0.006340812028	0.6422903719
LINC02777					EZH2						RASD2							ENSG00000116251	RPL22	ribosomal protein L22	6146	GO:0000184	TAS	BP	1.113471082	8.264918354	5.723471346	0.00002099496222	0.0005863250636	2.513524397			ENSG00000231054							4.359120727	-2.98504283	5.779727382	0.0001354657385	0.004448152369	0.6403640891
C8orf34-AS1					RETREG1						TLE3							ENSG00000104356	POP1	POP1 homolog, ribonuclease P/MRP subunit	10940	GO:0000171	IBA	MF	-0.981324374	3.232728992	-5.663213463	0.00002378251753	0.0006327419025	2.499177129			ENSG00000246705	H2AJ	H2A.J histone	55766	GO:0000786	IEA	CC	0.9516890207	4.879445352	5.531057359	0.0001945915135	0.005470183658	0.636939915
OR10J3					PRPF3						ND3							ENSG00000144713	RPL32	ribosomal protein L32	6161	GO:0000184	TAS	BP	0.9914241624	9.187977371	5.694440777	0.00002229333899	0.0006106803909	2.497075319			ENSG00000255366							1.891378962	-0.02269991486	5.214136119	0.000312674528	0.007288576413	0.6334873601
CDH10					CNPY2						PLA2G4B							ENSG00000198270	TMEM116	transmembrane protein 116	89894	GO:0003674	ND	MF	1.055150579	2.548098001	5.582165775	0.00002814407529	0.0007035251954	2.496426866			ENSG00000275342	PRAG1	PEAK1 related, kinase-activating pseudokinase 1	157285	GO:0004672	IBA	MF	-1.702326981	3.042772915	-5.387865047	0.0002406676595	0.00622533754	0.6229800506
B4GAT1					HOOK2						MGST2							ENSG00000237491	LINC01409	long intergenic non-protein coding RNA 1409	105378580				-2.71755957	-2.420913861	-5.589606324	0.00002771142576	0.000696505808	2.493538807			ENSG00000260804	LINC01963	long intergenic non-protein coding RNA 1963	150967				1.010698446	2.679941719	5.342113587	0.0002577347629	0.00645000452	0.6212087754
STIMATE-MUSTN1					PTCH1						ZNF217							ENSG00000251493	FOXD1	forkhead box D1	2297	GO:0000790	ISA	CC	-1.932814773	4.726896362	-5.725072538	0.00002092565564	0.0005852803807	2.48821126			ENSG00000157150	TIMP4	TIMP metallopeptidase inhibitor 4	7079	GO:0002020	IBA	MF	4.575983884	1.876852191	5.204458236	0.0003173071487	0.007343791641	0.6178665888
ZMAT4					SELENOI						AHNAK2							ENSG00000174327	SLC16A13	solute carrier family 16 member 13	201232	GO:0000139	IEA	CC	-1.655362885	-0.7972607883	-5.486327526	0.0000343801447	0.000799501768	2.487517721			ENSG00000159399	HK2	hexokinase 2	3099	GO:0001666	IEA	BP	-1.497382165	5.21026749	-5.533631477	0.000193854684	0.00545777768	0.6173270249
GLRB					BGN						MYO1B							ENSG00000116497	S100PBP	S100P binding protein	64766	GO:0005515	IPI	MF	-0.6158108871	4.503543566	-5.715217037	0.00002135601162	0.0005932931257	2.478473269			ENSG00000067057	PFKP	phosphofructokinase, platelet	5214	GO:0003872	IBA	MF	-1.9168503	5.939773025	-5.537636866	0.0001927140629	0.005441742495	0.6146033143
CNTRL					CCDC144A						OTUD3							ENSG00000089009	RPL6	ribosomal protein L6	6128	GO:0000027	IBA	BP	0.9215579823	9.631137005	5.669834877	0.00002345842311	0.0006292619112	2.472559245			ENSG00000092820	EZR	ezrin	7430	GO:0000122	IMP	BP	-0.9763911879	6.843015345	-5.539735119	0.0001921193949	0.005441742495	0.6129803281
MEGF10					ELOVL4						CEACAM19							ENSG00000134986	NREP	neuronal regeneration related protein	9315	GO:0005515	IPI	MF	-1.491752871	7.935363907	-5.69286104	0.00002236631909	0.0006106803909	2.462980003			ENSG00000241014	GPR199P	G protein-coupled receptor 199, pseudogene	653160	GO:0004930	IBA	MF	-1.24666713	0.4066120107	-5.222005649	0.0003089604771	0.007223377926	0.6105119286
MTHFD1L					XPC						CLSTN1							ENSG00000162572	SCNN1D	sodium channel epithelial 1 subunit delta	6339	GO:0005515	IPI	MF	-2.335401378	-1.226908552	-5.472669719	0.00003537801437	0.0008125472728	2.453915553			ENSG00000165802	NSMF	NMDA receptor synaptonuclear signaling and neuronal migration factor	26012	GO:0005634	IDA	CC	1.132403097	5.563465803	5.536884474	0.0001929277762	0.005441742495	0.6079013881
LPXN					ASAP1						ARHGAP27P1-BPTFP1-KPNA2P3							ENSG00000151835	SACS	sacsin molecular chaperone	26278	GO:0005634	IDA	CC	-1.12866666	6.294719404	-5.719454345	0.00002116987735	0.0005903114128	2.448846255			ENSG00000125246	CLYBL	citramalyl-CoA lyase	171425	GO:0000287	IDA	MF	1.749481834	-0.7609242265	5.195357864	0.0003217298408	0.007409013004	0.6019738448
ZNF385D					MIR186						NDST2							ENSG00000154928	EPHB1	EPH receptor B1	2047	GO:0001525	IDA	BP	-4.557707538	-2.170943628	-5.48317187	0.00003460810633	0.0008027680593	2.443125246			ENSG00000182175	RGMA	repulsive guidance molecule BMP co-receptor a	56963	GO:0005515	IPI	MF	1.704023221	1.511468398	5.24484492	0.0002984442604	0.007082366376	0.6013353103
PFKL					EIF3E						IFIT2							ENSG00000250299							-2.529980613	-2.653126472	-5.671607385	0.00002337243857	0.0006278733572	2.439549592			ENSG00000150782	IL18	interleukin 18	3606	GO:0000165	IMP	BP	5.817025412	-0.1215610267	5.331757978	0.000261773629	0.006515764358	0.6006698559
EVA1B					ZNF714						HGF							ENSG00000040275	SPDL1	spindle apparatus coiled-coil protein 1	54908	GO:0000132	IBA	BP	-1.391576007	5.261011375	-5.713341934	0.000021438917	0.0005942012826	2.437144325			ENSG00000100360	IFT27	intraflagellar transport 27	11020	GO:0000139	IBA	CC	-0.6244760715	3.219676627	-5.397365121	0.0002372768643	0.006172206207	0.5971034754
CYGB					RPS12						ISCU							ENSG00000110719	TCIRG1	T cell immune regulator 1, ATPase H+ transporting V0 subunit a3	10312	GO:0000045	IEA	BP	-1.26334089	4.023165482	-5.680863761	0.00002292864979	0.0006204939032	2.435380008			ENSG00000236098							4.087760255	-4.660687814	6.137430772	0.00008167875568	0.00330844586	0.5929245525
AGMAT					MDN1						RN7SL81P							ENSG00000151967	SCHIP1	schwannomin interacting protein 1	29970	GO:0005515	IPI	MF	-4.761298445	-3.006796537	-5.569504489	0.00002889632733	0.0007164454459	2.433294757			ENSG00000152413	HOMER1	homer scaffold protein 1	9456	GO:0003009	IEA	BP	-0.7595853613	3.215353089	-5.369591653	0.0002473356148	0.006308904072	0.5906898714
ALPK3					CHORDC1						ALAD							ENSG00000112186	CAP2	cyclase associated actin cytoskeleton regulatory protein 2	10486	GO:0000902	IBA	BP	-2.196344137	4.153714421	-5.661145877	0.00002388465939	0.0006327419025	2.426878936			ENSG00000275888							-4.224817808	-2.849507052	-5.489132488	0.0002070216319	0.005700468495	0.588011563
SULT4A1					LINC00310						SNX25							ENSG00000105518	TMEM205	transmembrane protein 205	374882	GO:0003674	ND	MF	0.9602568102	3.667542651	5.624168363	0.00002578959651	0.0006655239337	2.424749589			ENSG00000179715	PCED1B	PC-esterase domain containing 1B	91523	GO:0005515	IPI	MF	-1.830998299	1.229667834	-5.235637656	0.0003026372245	0.007129345534	0.578035811
PCDH18					TRAPPC2B						E2F3							ENSG00000072195	SPEG	striated muscle enriched protein kinase	10290	GO:0004672	IBA	MF	-3.049673529	3.467247366	-5.627017154	0.00002563743193	0.0006625290156	2.413927349			ENSG00000260565							-1.405298606	1.968014267	-5.266592833	0.0002887833821	0.006926675694	0.5743401986
NEK11					RNLS						SNORD6							ENSG00000108691	CCL2	C-C motif chemokine ligand 2	6347	GO:0000165	IMP	BP	2.3209402	5.129177807	5.660131311	0.00002393494548	0.0006327419025	2.410318704			ENSG00000231246	LINC02884	long intergenic non-protein coding RNA 2884	105378909				4.67110164	-1.734980938	5.440772844	0.0002224176499	0.005951342167	0.5742727673
CXCL2					TMEM219						WDR90							ENSG00000261468							1.860234722	0.1317229018	5.445761162	0.00003743196336	0.0008479032886	2.407553697			ENSG00000272482							-3.387986626	-3.195933116	-5.34538465	0.0002564728018	0.006442505131	0.5609580816
C1GALT1C1					RPS27A						RFLNB							ENSG00000175471	MCTP1	multiple C2 and transmembrane domain containing 1	79772	GO:0005509	IBA	MF	4.895823856	-0.63583889	5.622172806	0.00002589673959	0.0006660529593	2.398958492			ENSG00000142166	IFNAR1	interferon alpha and beta receptor subunit 1	3454	GO:0004896	IBA	MF	0.72132487	6.817962694	5.506383289	0.0002018075858	0.005613229371	0.5568612191
TEAD4					MAP1A						SELPLG							ENSG00000149357	LAMTOR1	late endosomal/lysosomal adaptor, MAPK and MTOR activator 1	55004	GO:0001558	IMP	BP	0.5189167645	6.096907322	5.702042864	0.00002194555218	0.0006045900772	2.396195693			ENSG00000174325							4.691242993	-2.673050884	5.469895514	0.0002130056101	0.005798208948	0.5552389875
SLC37A2					SLC12A8						MNS1							ENSG00000272734	ADIRF-AS1	ADIRF antisense RNA 1	100133190				-1.721082242	0.9285663125	-5.481216376	0.0000347501478	0.0008030172693	2.395813965			ENSG00000197256	KANK2	KN motif and ankyrin repeat domains 2	25959	GO:0000122	IBA	BP	0.8108556706	7.09989713	5.48978193	0.0002068227617	0.005700468495	0.5495191306
SRSF6					RNF11						CCNL1							ENSG00000139318	DUSP6	dual specificity phosphatase 6	1848	GO:0000165	TAS	BP	1.507902781	4.532234653	5.659125712	0.00002398489451	0.0006327419025	2.393672172			ENSG00000109920	FNBP4	formin binding protein 4	23360	GO:0005515	IPI	MF	-0.7774473681	4.789059325	-5.473359776	0.0002119145475	0.005786278832	0.5490038403
GOLPH3L					CORO1A						RNF170							ENSG00000110811	P3H3	prolyl 3-hydroxylase 3	10536	GO:0005506	IEA	MF	-1.25857101	5.556527673	-5.694569345	0.00002228741024	0.0006106803909	2.391336659			ENSG00000186417	GLDN	gliomedin	342035	GO:0005581	IEA	CC	6.236465799	-3.032659913	5.841982629	0.0001238905832	0.004245148758	0.5427076691
ZNF185					NBPF15						NABP1							ENSG00000255176							-5.462674031	-3.533786634	-5.87144719	0.00001548800988	0.0004824685997	2.388094016			ENSG00000160472	TMEM190	transmembrane protein 190	147744	GO:0002079	IBA	CC	-4.794712046	-3.654652912	-5.420020514	0.0002293940555	0.006072325503	0.5356217841
HERC6					LMO7DN-IT1						MCTP1							ENSG00000131779	PEX11B	peroxisomal biogenesis factor 11 beta	8799	GO:0005515	IPI	MF	0.6085906564	4.614803771	5.664257528	0.00002373111002	0.0006327419025	2.386630397			ENSG00000137193	PIM1	Pim-1 proto-oncogene, serine/threonine kinase	5292	GO:0004674	IBA	MF	-1.341489268	4.139596781	-5.44779789	0.0002201074494	0.005930447418	0.5340313682
CD226					RSPRY1						NRIP3							ENSG00000150991	UBC	ubiquitin C	7316	GO:0000122	TAS	BP	0.6555646188	9.297034125	5.632447487	0.00002534992976	0.0006569498745	2.382296935			ENSG00000188580	NKAIN2	sodium/potassium transporting ATPase interacting 2	154215	GO:0002028	IBA	BP	7.389359448	-1.577809278	5.648045828	0.0001639282943	0.004996025854	0.5334718919
FAM20A					ASS1						PSMB9							ENSG00000100503	NIN	ninein	51199	GO:0000242	IBA	CC	-0.7208534112	5.694537036	-5.693184919	0.00002235133661	0.0006106803909	2.380842018			ENSG00000173838	MARCHF10	membrane associated ring-CH-type finger 10	162333	GO:0005515	IPI	MF	3.109314629	-1.524470551	5.237621965	0.0003017283154	0.007129345534	0.5249209166
ARID5B					GNL1						PVR							ENSG00000065361	ERBB3	erb-b2 receptor tyrosine kinase 3	2065	GO:0000165	TAS	BP	-2.407797464	-2.924488578	-5.539218504	0.00003078072856	0.0007392209525	2.372688187			ENSG00000116117	PARD3B	par-3 family cell polarity regulator beta	117583	GO:0000226	IBA	BP	1.055016147	5.034302238	5.457961149	0.0002168103291	0.00585419586	0.5217529236
PCOTH					PEG10						RIN3							ENSG00000114021	NIT2	nitrilase family member 2	56954	GO:0005576	TAS	CC	0.6339613897	4.814353354	5.659042398	0.00002398903761	0.0006327419025	2.362376519			ENSG00000168785	TSPAN5	tetraspanin 5	10098	GO:0005515	IPI	MF	1.095852159	6.130989108	5.488861826	0.0002071045731	0.005700468495	0.519137791
NHS					REV1						SRSF11							ENSG00000109775	UFSP2	UFM1 specific peptidase 2	55325	GO:0005515	IPI	MF	0.7225368136	4.925667831	5.661580511	0.00002386315044	0.0006327419025	2.356699605			ENSG00000162461	SLC25A34	solute carrier family 25 member 34	284723	GO:0001835	IEA	BP	-1.960515116	-2.179528108	-5.211382901	0.000313985088	0.007292904012	0.5146287624
REP15					CMTM6						TMEM198							ENSG00000159388	BTG2	BTG anti-proliferation factor 2	7832	GO:0000122	IEA	BP	1.360553878	3.170319892	5.547573181	0.00003024861895	0.0007331593929	2.350666182			ENSG00000168906	MAT2A	methionine adenosyltransferase 2A	4144	GO:0004478	IBA	MF	-1.018452297	7.142674449	-5.4655882	0.0002143705362	0.005813817083	0.5130504662
DNAJB4					LGMN						DIS3L2							ENSG00000163320	CGGBP1	CGG triplet repeat binding protein 1	8545	GO:0000122	IDA	BP	-0.5850895952	6.338319439	-5.675641444	0.00002317795261	0.0006263167518	2.347962933			ENSG00000132970	WASF3	WASP family member 3	10810	GO:0003779	IEA	MF	0.8833738302	5.911274993	5.481020021	0.0002095230334	0.005743116258	0.5071014541
SAMD9					TMEM123						FRMPD3							ENSG00000197147	LRRC8B	leucine rich repeat containing 8 VRAC subunit B	23507	GO:0005225	IMP	MF	2.589136731	3.138066562	5.487369317	0.00003430522575	0.000799501768	2.344221923			ENSG00000150977	RILPL2	Rab interacting lysosomal protein like 2	196383	GO:0003382	ISS	BP	0.8138973439	4.283282333	5.405230535	0.0002345079709	0.006134741806	0.4997382869
SLC38A4					SYNC						HCN3							ENSG00000176531	PHLDB3	pleckstrin homology like domain family B member 3	653583	GO:0019899	IPI	MF	1.347285714	1.931147962	5.481874389	0.00003470228494	0.0008029224767	2.34186933			ENSG00000117000	RLF	RLF zinc finger	6018	GO:0001228	IBA	MF	-0.5747813491	4.121775663	-5.405948966	0.0002342567775	0.006134741806	0.4984306892
DNER					RELT						LPCAT2							ENSG00000266472	MRPS21	mitochondrial ribosomal protein S21	54460	GO:0003723	HDA	MF	0.6890940074	5.735495187	5.672772299	0.00002331610511	0.0006278733572	2.340585639			ENSG00000251432	LINC02615	long intergenic non-protein coding RNA 2615	100507487				-1.779165317	-0.9946426338	-5.11623725	0.0003630551202	0.007967688282	0.4936481362
LINC00402					MIR222						PLPBP							ENSG00000090487	SPG21	SPG21 abhydrolase domain containing, maspardin	51324	GO:0005515	IPI	MF	0.5943301117	6.129459319	5.674127258	0.00002325075709	0.000627360134	2.338036131			ENSG00000229807	XIST	X inactive specific transcript	7503	GO:0009048	IEA	BP	-1.150230121	7.320992524	-5.443239661	0.0002216035063	0.005948830171	0.4926212761
PCSK6					ZNF581						A4GALT							ENSG00000159921	GNE	glucosamine (UDP-N-acetyl)-2-epimerase/N-acetylmannosamine kinase	10020	GO:0004553	IEA	MF	-0.600433771	4.813041962	-5.656240722	0.00002412879073	0.0006351722416	2.330778608			ENSG00000149256	TENM4	teneurin transmembrane protein 4	26011	GO:0001702	IEA	BP	1.143776992	6.052020562	5.469384248	0.0002131671382	0.005798208948	0.4900848122
IFI6					RPL24						GPNMB							ENSG00000260597							-2.680769765	-0.2998745867	-5.408506493	0.00004047959683	0.0008890909164	2.326287063			ENSG00000129596	CDO1	cysteine dioxygenase type 1	1036	GO:0000097	TAS	BP	2.26120391	0.3334741516	5.113764703	0.0003644339819	0.007971842907	0.488904978
LINC02749					TSPAN2						TACSTD2							ENSG00000198466	ZNF587	zinc finger protein 587	84914	GO:0000978	IBA	MF	-0.9034744032	3.631138178	-5.595057051	0.00002739882303	0.000692442982	2.326243923			ENSG00000170577	SIX2	SIX homeobox 2	10736	GO:0000790	ISA	CC	2.083492491	5.136635646	5.407385317	0.0002337554274	0.006134741806	0.4863710017
RILP					NUAK2						CAMK2N1							ENSG00000108298	RPL19	ribosomal protein L19	6143	GO:0000184	TAS	BP	0.9119327242	9.315106003	5.60569013	0.00002679940105	0.0006801043023	2.323275914			ENSG00000272941							2.227982812	-0.8996685258	5.123956669	0.0003587857343	0.007935824822	0.4836629578
USP25					TUT7						WNT10B							ENSG00000197448	GSTK1	glutathione S-transferase kappa 1	373156	GO:0004364	IBA	MF	0.7597444018	6.640729664	5.661554875	0.00002386441855	0.0006327419025	2.318074228			ENSG00000140464	PML	PML nuclear body scaffold	5371	GO:0000784	IDA	CC	0.9635620382	6.486750773	5.460376274	0.0002160345805	0.005850355818	0.4802706983
STOML1					LINC01238						STAC2							ENSG00000115548	KDM3A	lysine demethylase 3A	55818	GO:0000118	IBA	CC	-0.7716696087	4.397113057	-5.634508757	0.00002524166845	0.0006559973552	2.318062517			ENSG00000068383	INPP5A	inositol polyphosphate-5-phosphatase A	3632	GO:0004445	IBA	MF	-0.9335830963	4.492310133	-5.415850549	0.0002308237791	0.006098833155	0.4715177924
HAT1					ZNF410						C12orf57							ENSG00000186496	ZNF396	zinc finger protein 396	252884	GO:0000790	IBA	CC	2.020514379	0.3093904302	5.400221091	0.00004119133416	0.0008944125434	2.317595967			ENSG00000188596	CFAP54	cilia and flagella associated protein 54	144535	GO:0005930	ISS	CC	1.444949273	-0.3669466037	5.099447221	0.0003725283578	0.008061183628	0.4704213418
RASGRP2					BBS1						ZBED5-AS1							ENSG00000156482	RPL30	ribosomal protein L30	6156	GO:0000184	TAS	BP	0.978959022	8.703215123	5.619247966	0.0000260546044	0.0006667362366	2.315726307			ENSG00000179456	ZBTB18	zinc finger and BTB domain containing 18	10472	GO:0000122	IDA	BP	-1.1324663	3.431632694	-5.325297849	0.0002643272277	0.006552831634	0.4700000421
ZMPSTE24					FAM91A1						TLR1							ENSG00000112144	CILK1	ciliogenesis associated kinase 1	22858	GO:0000165	IEA	BP	-0.7946608135	5.115449602	-5.654118822	0.00002423519243	0.0006370591844	2.314453695			ENSG00000069399	BCL3	BCL3 transcription coactivator	602	GO:0000978	IEA	MF	-1.090293233	3.415409145	-5.348174958	0.0002554015054	0.006435212009	0.4655801064
GTF3C6					RPL28						EXTL3-AS1							ENSG00000169758	TMEM266	transmembrane protein 266	123591	GO:0005515	IPI	MF	3.864625524	-1.420140591	5.568874794	0.00002893427487	0.0007164454459	2.307750875			ENSG00000120549	KIAA1217	KIAA1217	56243	GO:0003674	ND	MF	1.82032722	6.609291224	5.442014038	0.0002220076112	0.005951028406	0.462002072
LHB					NSD2						ILDR2							ENSG00000266173	STRADA	STE20 related adaptor alpha	92335	GO:0005515	IPI	MF	-1.464604817	-0.564021606	-5.395413053	0.00004161023284	0.0009013749139	2.307224893			ENSG00000102886	GDPD3	glycerophosphodiester phosphodiesterase domain containing 3	79153	GO:0004622	IBA	MF	-1.508898601	-0.6799791406	-5.094155163	0.0003755682912	0.008077587292	0.4616187356
RERG					HSD17B7P2						RAB13							ENSG00000118960	HS1BP3	HCLS1 binding protein 3	64342	GO:0005739	IDA	CC	0.708446758	4.427932256	5.614693211	0.00002630241504	0.0006717286225	2.305583221			ENSG00000260597							-2.076285324	0.08160815602	-5.098304186	0.0003731827387	0.008061183628	0.4598783965
PARP6					ZNF224						MAPK6							ENSG00000244701							-1.896764522	-2.792961215	-5.44686135	0.00003734563047	0.0008469933596	2.300000624			ENSG00000107338	SHB	SH2 domain containing adaptor protein B	6461	GO:0001525	IEA	BP	-1.651232854	0.982997894	-5.143118896	0.0003484161941	0.007809343068	0.4581154427
CAPG					RPA1						ARSG							ENSG00000109016	DHRS7B	dehydrogenase/reductase 7B	25979	GO:0003674	ND	MF	0.8622411386	3.906092087	5.574668898	0.00002858702631	0.0007107246054	2.297727716			ENSG00000179862	CITED4	Cbp/p300 interacting transactivator with Glu/Asp rich carboxy-terminal domain 4	163732	GO:0003713	IBA	MF	2.722440837	1.697405218	5.120574195	0.0003606498903	0.00794849979	0.455789704
LOC102724434					LOC102723996						GSTO1							ENSG00000189221	MAOA	monoamine oxidase A	4128	GO:0005515	IPI	MF	4.296894915	2.425549693	5.400829696	0.00004113861912	0.0008943262838	2.295757598			ENSG00000183955	KMT5A	lysine methyltransferase 5A	387893	GO:0000122	IMP	BP	-0.4938880625	5.452189003	-5.444766433	0.0002211012025	0.005943985603	0.4543772404
APOL1					ZNF816						HPX							ENSG00000140950	MEAK7	MTOR associated protein, eak-7 homolog	57707	GO:0005515	IPI	MF	-0.9337501386	5.030212181	-5.64340091	0.00002478006043	0.0006471271337	2.293218584			ENSG00000117115	PADI2	peptidyl arginine deiminase 2	11240	GO:0004668	IBA	MF	-5.255211016	-2.219764449	-5.133365041	0.0003536541253	0.007907431325	0.4516635336
STEAP1					RPN2						YPEL2							ENSG00000003436	TFPI	tissue factor pathway inhibitor	7035	GO:0004866	TAS	MF	1.842081209	6.141892374	5.636787034	0.00002512256265	0.000653828056	2.290339312			ENSG00000117114	ADGRL2	adhesion G protein-coupled receptor L2	23266	GO:0004930	IBA	MF	-0.75431769	4.656560664	-5.414075271	0.0002314353296	0.00610625586	0.447798163
ABCA4					MRPS31P5						METTL7A							ENSG00000093100							-4.682362442	-4.553141723	-5.81325258	0.00001745061966	0.000520308719	2.28875536			ENSG00000166292	TMEM100	transmembrane protein 100	55273	GO:0001525	IEA	BP	3.545517654	0.7970021949	5.079702786	0.0003840049944	0.00819906155	0.441529686
RNF185					USP6NL						ADH1C							ENSG00000144648	ACKR2	atypical chemokine receptor 2	1238	GO:0004950	TAS	MF	2.982882296	-2.078326261	5.54099439	0.00003066682296	0.0007374506786	2.287803093			ENSG00000148468	FAM171A1	family with sequence similarity 171 member A1	221061	GO:0005515	IPI	MF	-0.6669628376	5.363966864	-5.430414021	0.0002258713656	0.006002328419	0.4332275136
PPTC7					HAR1B						CCDC102B							ENSG00000007944	MYLIP	myosin regulatory light chain interacting protein	29116	GO:0000209	TAS	BP	1.808748725	4.37424285	5.574685233	0.00002858605344	0.0007107246054	2.285400966			ENSG00000270015							-1.273420854	1.017162099	-5.113234323	0.0003647304811	0.007971842907	0.430756101
RNF213					TAF10						CDC42EP4							ENSG00000128512	DOCK4	dedicator of cytokinesis 4	9732	GO:0005096	IEA	MF	1.174001348	3.855980853	5.551976648	0.00002997197528	0.0007303131508	2.267256211			ENSG00000214944	ARHGEF28	Rho guanine nucleotide exchange factor 28	64283	GO:0000902	IBA	BP	1.689362034	4.998547263	5.378383667	0.000244103216	0.006273787122	0.4283960535
CRACDL					INTS6L						MITF							ENSG00000268279							-4.532073308	-3.316419248	-5.545955889	0.00003035088148	0.0007336995697	2.244142604			ENSG00000124224							-0.8524906952	2.217458182	-5.186610742	0.0003260425758	0.007461809582	0.4233573355
ITM2C					WDR89						STK35							ENSG00000197989	SNHG12	small nucleolar RNA host gene 12	85028	GO:0005730	IEA	CC	-1.279642648	1.222846815	-5.407932771	0.00004052847189	0.0008890909164	2.243762155			ENSG00000275560							-2.590837213	-2.676011059	-5.165592564	0.000336658353	0.007638505064	0.4206946896
VLDLR-AS1					PAFAH2						MRPL57							ENSG00000198853	RUSC2	RUN and SH3 domain containing 2	9853	GO:0005515	IPI	MF	-1.228561067	5.190280991	-5.623192472	0.00002584193584	0.0006659379759	2.243472048			ENSG00000146205	ANO7	anoctamin 7	50636	GO:0005229	IDA	MF	-1.580898352	-1.200284839	-5.06406815	0.0003933585699	0.008340917828	0.4178878258
CYP2D7					ETNK1						IFNE							ENSG00000197182	MIRLET7BHG	MIRLET7B host gene	400931	GO:0035195	IEA	BP	-2.397349026	1.382256946	-5.42073181	0.00003945238425	0.000876812763	2.233089816			ENSG00000103184	SEC14L5	SEC14 like lipid binding 5	9717	GO:0005515	IPI	MF	3.971019483	-2.900627835	5.332768047	0.0002613767393	0.006514665315	0.4159150209
HR					BBOX1-AS1						PAQR6							ENSG00000213420	GPC2	glypican 2	221914	GO:0001523	TAS	BP	-2.707937057	-2.311669503	-5.415770729	0.00003986596688	0.0008816912973	2.224089709			ENSG00000108797	CNTNAP1	contactin associated protein 1	8506	GO:0002175	ISS	BP	-1.266347561	5.249496279	-5.411414364	0.000232355193	0.006121341119	0.4137566121
TP63					DHRS7						UBE2Q2P1							ENSG00000101665	SMAD7	SMAD family member 7	4092	GO:0000122	IBA	BP	-1.125935527	3.607922464	-5.557053943	0.00002965622407	0.0007245438071	2.21727147			ENSG00000035664	DAPK2	death associated protein kinase 2	23604	GO:0004674	IBA	MF	2.930386132	1.562824104	5.101568474	0.0003713171753	0.008061183628	0.4040415262
HHIP					RPL8						RCOR3							ENSG00000148634	HERC4	HECT and RLD domain containing E3 ubiquitin protein ligase 4	26091	GO:0001650	IDA	CC	-0.7180286384	6.269675057	-5.61169791	0.00002646670028	0.0006735242952	2.21461644			ENSG00000182197	EXT1	exostosin glycosyltransferase 1	2131	GO:0000139	TAS	CC	-1.147405763	7.34869606	-5.378303361	0.0002441325365	0.006273787122	0.4034810392
C3orf35					BTF3						KLF15							ENSG00000178038	ALS2CL	ALS2 C-terminal like	259173	GO:0005096	IEA	MF	-2.090669213	0.1480491629	-5.369892192	0.00004390806015	0.0009270714473	2.20919563			ENSG00000275149							3.998185444	-4.311892463	5.902476431	0.0001136497197	0.004067823012	0.4020042861
CHEK2					FNDC1						GNPTG							ENSG00000135473	PAN2	poly(A) specific ribonuclease subunit PAN2	9924	GO:0000175	IDA	MF	-0.8318929149	4.000852086	-5.564801684	0.00002918097469	0.0007182693015	2.201384644			ENSG00000121039	RDH10	retinol dehydrogenase 10	157506	GO:0001523	TAS	BP	-1.738627873	3.85997886	-5.329998278	0.0002624666046	0.006524220351	0.3949198223
ANPEP					ANG						ADD3							ENSG00000232303	DFFBP1	DNA fragmentation factor subunit beta pseudogene 1	100422581				-3.709782928	-3.557235687	-5.661356526	0.00002387423244	0.0006327419025	2.201308096			ENSG00000161958	FGF11	fibroblast growth factor 11	2256	GO:0005515	IPI	MF	-3.562633194	-3.249371515	-5.131052909	0.0003549079733	0.007907431325	0.394062845
MEF2D					RPL13P12						DHRS7B							ENSG00000110455	ACCS	1-aminocyclopropane-1-carboxylate synthase homolog (inactive)	84680	GO:0005515	IPI	MF	-1.802637588	2.336364568	-5.456478583	0.0000365996059	0.0008311009518	2.199173461			ENSG00000166123	GPT2	glutamic--pyruvic transaminase 2	84706	GO:0004021	IDA	MF	-1.748433886	5.059558487	-5.38309862	0.0002423882898	0.006252331458	0.3921946608
TASP1					RFX3						CNST							ENSG00000112096	SOD2	superoxide dismutase 2	6648	GO:0000303	IMP	BP	3.56791025	8.837180461	5.566325701	0.000029088416	0.0007182693015	2.198259192			ENSG00000143631	FLG	filaggrin	2312	GO:0001533	IBA	CC	-7.706701746	3.78587974	-5.155009724	0.0003421417811	0.007734414387	0.3920866459
DES					C6orf52						SCAF11							ENSG00000095637	SORBS1	sorbin and SH3 domain containing 1	10580	GO:0001725	ISS	CC	4.205506457	3.027867324	5.377934733	0.00004317021049	0.0009242555684	2.193646793			ENSG00000120262	CCDC170	coiled-coil domain containing 170	80129	GO:0000226	IDA	BP	2.711491157	1.686464547	5.089786284	0.0003780977407	0.008101029203	0.3912168984
TRUB1					RHOBTB1						GPR137B							ENSG00000170906	NDUFA3	NADH:ubiquinone oxidoreductase subunit A3	4696	GO:0005515	IPI	MF	0.8030208258	3.917280167	5.533502237	0.00003115033156	0.00074420089	2.191955204			ENSG00000197119	SLC25A29	solute carrier family 25 member 29	123096	GO:0005289	IDA	MF	-1.522652301	2.762086518	-5.212337553	0.0003135300047	0.007292904012	0.3886546691
RIN2					SLITRK1						HIGD2A							ENSG00000105519	CAPS	calcyphosine	828	GO:0005509	IEA	MF	-1.934903132	0.9710689122	-5.372712872	0.00004364781962	0.0009245660766	2.191880337			ENSG00000269352							-1.775967165	-0.4820333493	-5.04247409	0.0004066765109	0.008554565467	0.3885377448
NECTIN1					STAT3						TNIP3							ENSG00000014641	MDH1	malate dehydrogenase 1	4190	GO:0004470	TAS	MF	0.6361778942	6.985431923	5.591581686	0.00002759771599	0.0006945993046	2.183477263			ENSG00000106034	CPED1	cadherin like and PC-esterase domain containing 1	79974	GO:0005783	IDA	CC	1.690511422	4.673753645	5.322514167	0.0002654357297	0.006562694098	0.387407183
NUDT6					ENPEP						SLC16A12							ENSG00000269378							-1.159811859	1.013404154	-5.373434261	0.00004358151749	0.0009245660766	2.182956931			ENSG00000128340	RAC2	Rac family small GTPase 2	5880	GO:0003924	IBA	MF	-1.537583203	2.883560579	-5.230978686	0.0003047827043	0.007170741104	0.3873158179
MALRD1					SLC15A4						AFMID							ENSG00000235313							-2.093997244	-3.142387406	-5.466409399	0.00003584530175	0.0008200618411	2.175090018			ENSG00000133816	MICAL2	microtubule associated monooxygenase, calponin and LIM domain containing 2	9645	GO:0001947	ISS	BP	-1.260065535	8.689398047	-5.314704653	0.0002685720483	0.00660486972	0.3805102855
DVL3					NCOA7						ZNF608							ENSG00000129474	AJUBA	ajuba LIM protein	84962	GO:0000086	TAS	BP	-2.33177668	4.087382717	-5.54789025	0.00003022861204	0.0007331593929	2.169358272			ENSG00000167977	KCTD5	potassium channel tetramerization domain containing 5	54442	GO:0005515	IPI	MF	-0.606117789	4.899994559	-5.378011432	0.0002442391543	0.006273787122	0.379319667
KCTD20					MIR23B						RAD51B							ENSG00000135821	GLUL	glutamate-ammonia ligase	2752	GO:0000287	IEA	MF	2.369017049	9.104881487	5.548330519	0.00003020085375	0.0007331593929	2.1686277			ENSG00000108479	GALK1	galactokinase 1	2584	GO:0004335	EXP	MF	0.8109145417	3.031368307	5.210684053	0.0003143186742	0.007292904012	0.3738638985
AGRN					HSPB8						MYRF							ENSG00000105583	WDR83OS	WD repeat domain 83 opposite strand	51398	GO:0005515	IPI	MF	0.7218560314	5.217757645	5.582308236	0.00002813572663	0.0007035251954	2.16839798			ENSG00000126562	WNK4	WNK lysine deficient protein kinase 4	65266	GO:0004674	IBA	MF	-4.379211679	1.155162612	-5.062801177	0.0003941270558	0.00834395214	0.3717776722
CCDC78					SLC7A11						ATXN7							ENSG00000103888	CEMIP	cell migration inducing hyaluronidase 1	57214	GO:0004415	IMP	MF	-4.716219535	7.013956625	-5.536533344	0.00003095378144	0.000742405205	2.16509452			ENSG00000188522	FAM83G	family with sequence similarity 83 member G	644815	GO:0005515	IPI	MF	-1.493309732	3.646216527	-5.267329281	0.0002884621091	0.006926675694	0.3717686356
DNALI1					OXA1L						GPX1							ENSG00000196295							-0.7715646388	2.801141096	-5.465131999	0.00003594142635	0.0008212369746	2.163430638			ENSG00000248445	SEMA6A-AS1	SEMA6A antisense RNA 1	101927233				-3.501150255	-4.242629838	-5.557174448	0.0001872518782	0.005395249513	0.371383735
ARID3A					GBP1P1						AARSD1							ENSG00000253953	PCDHGB4	protocadherin gamma subfamily B, 4	8641	GO:0005509	IEA	MF	-2.298515447	1.217208684	-5.373047607	0.00004361704159	0.0009245660766	2.162828169			ENSG00000155304	HSPA13	heat shock protein family A (Hsp70) member 13	6782	GO:0005515	IPI	MF	-1.045505999	6.156747173	-5.385169225	0.0002416392209	0.006241726953	0.3619004473
SRD5A1					HEATR3						ESYT1							ENSG00000149582	TMEM25	transmembrane protein 25	84866	GO:0005515	IPI	MF	-1.494318718	1.90155838	-5.421935551	0.00003935269937	0.000876812763	2.159929202			ENSG00000167604	NFKBID	NFKB inhibitor delta	84807	GO:0005515	IPI	MF	-1.440281027	-0.08918758704	-5.0196533	0.0004212717828	0.008733053439	0.3478713899
GPD2					VWA7						PTK2B							ENSG00000180879	SSR4	signal sequence receptor subunit 4	6748	GO:0005784	NAS	CC	0.9056435255	6.394137374	5.585118245	0.00002797157139	0.0007011234861	2.155311054			ENSG00000137955	RABGGTB	Rab geranylgeranyltransferase subunit beta	5876	GO:0004663	IBA	MF	-0.6179246637	5.032848545	-5.361107711	0.0002504979336	0.006340812028	0.3471395442
DHX32					IFT52						C9							ENSG00000173275	ZNF449	zinc finger protein 449	203523	GO:0000790	IBA	CC	-0.8070183987	3.009910831	-5.482006905	0.00003469265408	0.0008029224767	2.14661004			ENSG00000188064	WNT7B	Wnt family member 7B	7477	GO:0001701	ISS	BP	-3.883131585	-0.9273948976	-5.023828395	0.0004185606328	0.008715215702	0.3460679162
MBL1P					SH3TC2						CAMSAP1							ENSG00000168781	PPIP5K1	diphosphoinositol pentakisphosphate kinase 1	9677	GO:0000827	IDA	MF	-0.8791893316	2.439577951	-5.438358912	0.00003801817722	0.0008540513852	2.144406809			ENSG00000275549	STPG3-AS1	STPG3 antisense RNA 1	100129722				-3.247454563	-3.872833691	-5.349167777	0.0002550214762	0.006434414814	0.3413288146
H2AC11					KLHL26						CASP1							ENSG00000102981	PARD6A	par-6 family cell polarity regulator alpha	50855	GO:0001726	IEA	CC	3.116908758	-1.237270907	5.360127725	0.0000448213034	0.0009430977922	2.1429572			ENSG00000133107	TRPC4	transient receptor potential cation channel subfamily C member 4	7223	GO:0005515	IPI	MF	-5.158649345	-0.2157629838	-5.01089227	0.000427021532	0.008782472912	0.3409084676
LRRC8E					CCNP						GS1-124K5.11							ENSG00000106701	FSD1L	fibronectin type III and SPRY domain containing 1 like	83856	GO:0003674	ND	MF	-1.106679201	1.66740847	-5.389550547	0.00004212692238	0.0009095854906	2.142944022			ENSG00000230390	LINC01048	long intergenic non-protein coding RNA 1048	103695431				3.30841331	-1.782535367	5.093184152	0.0003761289226	0.008077587292	0.3380784137
SHFL					RFFL						RNF34							ENSG00000132386	SERPINF1	serpin family F member 1	5176	GO:0001822	IEA	BP	3.066776447	8.81734962	5.541616407	0.00003062702916	0.0007374506786	2.140668082			ENSG00000197183	NOL4L	nucleolar protein 4 like	140688	GO:0005515	IPI	MF	-1.241180468	3.455891729	-5.262333476	0.0002906489854	0.006935041618	0.337246611
PHF2					ZNF18						MGST1							ENSG00000140853	NLRC5	NLR family CARD domain containing 5	84166	GO:0000978	IDA	MF	-1.427400775	4.107275057	-5.534207797	0.00003110446582	0.0007440739751	2.139319344			ENSG00000231528	FAM225A	family with sequence similarity 225 member A	286333				1.276652098	1.632101131	5.08044896	0.0003835645254	0.00819906155	0.3356299246
MIOX					PAIP1						DOCK4							ENSG00000172349	IL16	interleukin 16	3603	GO:0005125	IBA	MF	5.089466879	4.034673197	5.371722525	0.00004373900995	0.0009245660766	2.130787291			ENSG00000006025	OSBPL7	oxysterol binding protein like 7	114881	GO:0005515	IPI	MF	-1.249320624	1.75789968	-5.115756561	0.0003633227515	0.007967688282	0.334728909
ACSL1					TTC1						DUSP4							ENSG00000108947	EFNB3	ephrin B3	1949	GO:0001618	IEA	MF	-2.909222496	0.7022327619	-5.338153505	0.00004694843748	0.0009799885448	2.126945818			ENSG00000237190	CDKN2AIPNL	CDKN2A interacting protein N-terminal like	91368	GO:0005515	IPI	MF	0.5967590749	3.315606298	5.213560089	0.0003129482427	0.007288576413	0.3332481919
RPL22L1					MIR100HG						NOMO1							ENSG00000175745	NR2F1	nuclear receptor subfamily 2 group F member 1	7025	GO:0000122	IBA	BP	2.717044478	4.29186678	5.466461794	0.00003584136463	0.0008200618411	2.12376392			ENSG00000064886	CHI3L2	chitinase 3 like 2	1117	GO:0005576	IBA	CC	2.962702882	0.01871537538	5.00054621	0.0004339187557	0.008884751107	0.3280977462
RIPOR3					RPL18AP3						KIAA0895L							ENSG00000178252	WDR6	WD repeat domain 6	11180	GO:0003723	HDA	MF	-0.6934663161	6.535371803	-5.563527448	0.00002925859566	0.0007182693015	2.123547317			ENSG00000186187	ZNRF1	zinc and ring finger 1	84937	GO:0000209	TAS	BP	-0.5504957797	3.383117668	-5.244222807	0.0002987256163	0.007082366376	0.325932313
ZBTB47					PEMT						TLCD1							ENSG00000271430							-1.505035899	2.314547166	-5.419467124	0.00003955739532	0.0008768153834	2.1235042			ENSG00000115919	KYNU	kynureninase	8942	GO:0005654	IDA	CC	5.434340927	-4.131821824	5.519692677	0.0001978804399	0.005536223451	0.3258646095
RIC1					RGS16						PLXNB3							ENSG00000135164	DMTF1	cyclin D binding myb like transcription factor 1	9988	GO:0000978	IBA	MF	-0.8761465694	4.87980711	-5.558067701	0.00002959359013	0.000723977589	2.122136813			ENSG00000163702	IL17RC	interleukin 17 receptor C	84818	GO:0005102	IEA	MF	0.971179396	4.273262874	5.292316353	0.0002777835201	0.006768316401	0.3258435136
LOC105378083					KLHL42						CSPG4P10							ENSG00000087903	RFX2	regulatory factor X2	5990	GO:0000790	ISA	CC	-0.8497018878	2.414543417	-5.424788114	0.0000391175024	0.0008752779683	2.119262552			ENSG00000157542	KCNJ6	potassium inwardly rectifying channel subfamily J member 6	3763	GO:0005242	IBA	MF	4.81979333	-0.562006866	5.074961248	0.0003868164994	0.008247791409	0.3243375864
TNFAIP6					IGSF3						SMAD9							ENSG00000207959	MIR656	microRNA 656	724026	GO:0035195	IEA	BP	-5.801620723	-5.512444838	-6.063243197	0.00001048488406	0.000367832988	2.119144853			ENSG00000102543	CDADC1	cytidine and dCMP deaminase domain containing 1	81602	GO:0004126	IDA	MF	0.7682992289	3.306965949	5.193160152	0.0003228076874	0.007424576809	0.3213358507
ATP8B4					CRLF1						DNMT3B							ENSG00000254996	ANKHD1-EIF4EBP3	ANKHD1-EIF4EBP3 readthrough	404734				-2.915162472	-3.182760901	-5.438220699	0.00003802921199	0.0008540513852	2.1117737			ENSG00000132170	PPARG	peroxisome proliferator activated receptor gamma	5468	GO:0000122	IBA	BP	6.221197569	1.252188996	5.007273279	0.0004294208394	0.008812192759	0.3172094453
ITPRIPL1					GBAP1						ADRA1B							ENSG00000178922	HYI	hydroxypyruvate isomerase (putative)	81888	GO:0003674	ND	MF	-1.257170353	2.683205749	-5.441314356	0.00003778300158	0.0008516492788	2.107452961			ENSG00000183722	LHFPL6	LHFPL tetraspan subfamily member 6	10186	GO:0016020	IBA	CC	0.8325294526	7.186772395	5.34469728	0.0002567374398	0.006442505131	0.3170340557
PCSK5					MRPL44						ADGRG6							ENSG00000126267	COX6B1	cytochrome c oxidase subunit 6B1	1340	GO:0004129	NAS	MF	0.644575678	6.41090328	5.563144545	0.00002928196193	0.0007182693015	2.106205405			ENSG00000114735	HEMK1	HemK methyltransferase family member 1	51409	GO:0003677	IEA	MF	-0.7224456059	3.935206131	-5.271921825	0.0002864671739	0.006900465172	0.3112987038
TDGF1					TMEM130						TUBGCP6							ENSG00000119138	KLF9	Kruppel like factor 9	687	GO:0000790	IBA	CC	1.511706088	6.467563174	5.554988124	0.00002978428049	0.0007267047586	2.100271449			ENSG00000103522	IL21R	interleukin 21 receptor	50615	GO:0001532	NAS	MF	-2.419566906	-0.2057916772	-4.994856964	0.0004377617024	0.008902911197	0.3107144686
RBPMS					LIAS						RBM6							ENSG00000256006							-4.010645062	-5.074387846	-5.702915807	0.00002190597502	0.0006044072626	2.100170435			ENSG00000245648	KLRK1-AS1	KLRK1 antisense RNA 1	101928100				2.771898309	-2.701395989	5.152727096	0.0003433368881	0.007741304899	0.3083114586
RAB11FIP3					MRPS31						PSMC5							ENSG00000124549	BTN2A3P	butyrophilin subfamily 2 member A3, pseudogene	54718	GO:0001817	IBA	BP	-1.08060894	1.911222754	-5.37856373	0.00004311304316	0.0009241099485	2.099143749			ENSG00000174306	ZHX3	zinc fingers and homeoboxes 3	23051	GO:0000122	IEA	BP	0.7211045652	7.062842462	5.340868219	0.0002582169541	0.006453327368	0.3076289079
LRIG3					LINC01013						PRPS1							ENSG00000176444	CLK2	CDC like kinase 2	1196	GO:0004674	IDA	MF	-0.6094979837	4.200701163	-5.522861316	0.00003185054673	0.0007550307899	2.094346975			ENSG00000152894	PTPRK	protein tyrosine phosphatase receptor type K	5796	GO:0001750	IEA	CC	-0.6705365781	7.22027372	-5.323464822	0.0002650566105	0.00656210528	0.3040847595
BBOX1					PCDHGB5						SPON1							ENSG00000137720	C11orf1	chromosome 11 open reading frame 1	64776	GO:0003674	ND	MF	1.466674761	2.569877629	5.378970865	0.00004307608163	0.0009241099485	2.084851653			ENSG00000181104	F2R	coagulation factor II thrombin receptor	2149	GO:0000186	ISS	BP	1.753008699	4.768857261	5.280232126	0.0002828944638	0.006856663847	0.3031782343
ZFYVE27					KCNQ5						AMMECR1L							ENSG00000128039	SRD5A3	steroid 5 alpha-reductase 3	79644	GO:0003865	IBA	MF	1.039731717	4.205056199	5.485060378	0.00003447149639	0.0008006114124	2.079056283			ENSG00000249984							4.19435816	-4.140424069	5.756437264	0.0001400882601	0.004545846936	0.3015902553
KCNC3					BOLA1						GIPC2							ENSG00000166024	R3HCC1L	R3H domain and coiled-coil containing 1 like	27291	GO:0005515	IPI	MF	0.5708138802	4.058451616	5.488020282	0.00003425849767	0.000799501768	2.078547162			ENSG00000089597	GANAB	glucosidase II alpha subunit	23193	GO:0003723	HDA	MF	-0.793916458	9.055190152	-5.249134173	0.000296512053	0.007047980832	0.2975482735
STUB1					C5orf64						ACP5							ENSG00000105640	RPL18A	ribosomal protein L18a	6142	GO:0000184	TAS	BP	1.168675623	8.282740248	5.516255655	0.00003229334185	0.0007625717327	2.078530764			ENSG00000229657	RPL13AP11	ribosomal protein L13a pseudogene 11	100271276				-3.416347579	-4.488186605	-5.360769248	0.0002506249813	0.006340812028	0.2827923267
MGME1					SYP						DOK3							ENSG00000140983	RHOT2	ras homolog family member T2	89941	GO:0003924	IBA	MF	-0.8924045552	4.077110484	-5.505391648	0.00003303538716	0.0007741165818	2.072100509			ENSG00000027001	MIPEP	mitochondrial intermediate peptidase	4285	GO:0004222	IBA	MF	0.6915950433	3.687347509	5.22197361	0.0003089755028	0.007223377926	0.281902619
ANKRA2					TEX264						AGER							ENSG00000204348	DXO	decapping exoribonuclease	1797	GO:0000166	IEA	MF	-0.5709475984	3.45813578	-5.463662789	0.00003605231208	0.0008227460472	2.071842564			ENSG00000099326	MZF1	myeloid zinc finger 1	7593	GO:0000122	IDA	BP	-1.098624692	2.485089141	-5.116609984	0.0003628477387	0.007967688282	0.2755901619
PLEKHG2					MYBL2						MED11							ENSG00000166471	TMEM41B	transmembrane protein 41B	440026	GO:0000045	IMP	BP	-0.7442036286	4.337057723	-5.511678742	0.00003260384939	0.0007669428573	2.066965498			ENSG00000135090	TAOK3	TAO kinase 3	51347	GO:0000165	IBA	BP	0.5839558651	5.137662036	5.314794217	0.0002685358565	0.00660486972	0.2734508166
HCK					ANKRD36						EMC1							ENSG00000180787	ZFP3	ZFP3 zinc finger protein	124961	GO:0000790	IBA	CC	0.7143580409	2.762399943	5.406720501	0.00004063194369	0.0008893587934	2.063921936			ENSG00000183426	NPIPA1	nuclear pore complex interacting protein family member A1	9284	GO:0005643	IEA	CC	-1.556010572	1.037589375	-5.013436964	0.0004253429647	0.008766391241	0.2732466859
HOXA11					CXCL16						MUSK							ENSG00000174705	SH3PXD2B	SH3 and PX domains 2B	285590	GO:0001501	IMP	BP	0.8684806691	7.199027224	5.526953544	0.0000315793675	0.0007515152203	2.063316827			ENSG00000244607	CCDC13	coiled-coil domain containing 13	152206	GO:0005515	IPI	MF	1.872755144	-1.793613458	4.995448064	0.0004373607563	0.008902911197	0.2690058432
TMEM150C					LETMD1						PTRH2							ENSG00000135838	NPL	N-acetylneuraminate pyruvate lyase	80896	GO:0005515	IPI	MF	2.741212921	0.9848656375	5.276599727	0.00005347540291	0.001077021617	2.061048641			ENSG00000169908	TM4SF1	transmembrane 4 L six family member 1	4071	GO:0001825	IEA	BP	1.81467475	7.525033281	5.300874071	0.0002742234875	0.006708123962	0.2642843549
VEGFC					IGFBP1						GK5							ENSG00000119929	CUTC	cutC copper transporter	51076	GO:0005507	IBA	MF	1.312695692	4.241384961	5.462628607	0.00003613057548	0.0008235078247	2.05262542			ENSG00000160838	LRRC71	leucine rich repeat containing 71	149499				-2.448740347	-0.9079667928	-4.959286104	0.0004626208994	0.0093174977	0.2638625595
EPS8L2					ATP8B3						DXO							ENSG00000105677	TMEM147	transmembrane protein 147	10430	GO:0005515	IPI	MF	0.8809496865	5.353027137	5.526086496	0.00003163662536	0.0007519025935	2.048834314			ENSG00000205791	LOH12CR2	loss of heterozygosity on chromosome 12, region 2	503693				1.320625077	-0.620311888	4.956274819	0.0004647929324	0.00934087124	0.2637014487
TMEM178A					STT3A						B3GALT5							ENSG00000198728	LDB1	LIM domain binding 1	8861	GO:0000122	IBA	BP	-0.6224376778	5.056943198	-5.530676034	0.00003133475016	0.0007476332847	2.048396387			ENSG00000270069							-2.06802091	1.761801812	-5.037899696	0.0004095585853	0.008605389661	0.2636714161
KIAA0100					PPP1R36						CTNNB1							ENSG00000139684	ESD	esterase D	2098	GO:0005515	IPI	MF	0.5801776004	7.067829127	5.524287387	0.0000317557749	0.0007537580308	2.042784442			ENSG00000236144	TMEM147-AS1	TMEM147 antisense RNA 1	100506469				-1.014552287	1.532357933	-5.031204679	0.0004138158332	0.008665266013	0.2548970073
TESK1					FAM167B						COL15A1							ENSG00000280537							-4.544854527	-3.632433653	-5.593152388	0.00002750764255	0.0006932832767	2.040990855			ENSG00000241163	LINC00877	long intergenic non-protein coding RNA 877	285286				3.430475192	-2.540503403	5.105158673	0.0003692767664	0.008052151829	0.2545759859
ERLIN1					TMEM138						LYPD3							ENSG00000205683	DPF3	double PHD fingers 3	8110	GO:0000790	IBA	CC	-2.450723854	0.8572785139	-5.305956486	0.0000502537851	0.001027933611	2.039886488			ENSG00000100979	PLTP	phospholipid transfer protein	5360	GO:0005576	IDA	CC	1.492741835	3.621588666	5.184481086	0.000327101856	0.007465340033	0.2469139329
CYP27C1					CEBPB						PTPRA							ENSG00000078967	UBE2D4	ubiquitin conjugating enzyme E2 D4 (putative)	51619	GO:0000151	IBA	CC	0.6788575336	4.296486001	5.476235387	0.00003511466382	0.0008099192468	2.035561471			ENSG00000179051	RCC2	regulator of chromosome condensation 2	55920	GO:0003723	HDA	MF	-0.9108513461	6.49998232	-5.307192159	0.0002716262733	0.006662238568	0.2452908836
STRA6					STX2						PSMB10							ENSG00000108061	SHOC2	SHOC2 leucine rich repeat scaffold protein	8036	GO:0000164	IDA	CC	-0.8562768842	5.915677823	-5.528747682	0.00003146122467	0.0007496760392	2.035233386			ENSG00000167676	PLIN4	perilipin 4	729359	GO:0005811	IDA	CC	-2.799597289	-3.77408884	-5.101856096	0.0003711532718	0.008061183628	0.2447788441
PLEKHA8					CWC25						PIBF1							ENSG00000156273	BACH1	BTB domain and CNC homolog 1	571	GO:0000083	IMP	BP	-0.7283074144	5.102384695	-5.516345224	0.00003228729571	0.0007625717327	2.023083934			ENSG00000174804	FZD4	frizzled class receptor 4	8322	GO:0001540	IPI	MF	0.9106272574	5.29284499	5.296120439	0.0002761949843	0.00674323091	0.244545529
SMYD3					ZCCHC7						SMAD5-AS1							ENSG00000114529	C3orf52	chromosome 3 open reading frame 52	79669	GO:0005515	IPI	MF	-3.337077792	-1.541408586	-5.273454909	0.00005383284397	0.001081765076	2.018379184			ENSG00000184220	CMSS1	cms1 ribosomal small subunit homolog	84319	GO:0003723	HDA	MF	1.025510578	4.668541215	5.260830189	0.0002913104799	0.006935041618	0.2445182503
C15orf39					DIO2						SNORD19C							ENSG00000261270							-2.831208399	-2.492707448	-5.308812006	0.00004995122836	0.001024028087	2.017101885			ENSG00000230454							-1.979673629	-2.361570776	-4.999404749	0.0004346869094	0.008890622957	0.2415165386
EPHB2					CTIF						LOC220729							ENSG00000109929	SC5D	sterol-C5-desaturase	6309	GO:0000248	EXP	MF	-0.7112728666	4.575616263	-5.494372422	0.00003380594012	0.0007901546361	2.014384699			ENSG00000131459	GFPT2	glutamine-fructose-6-phosphate transaminase 2	9945	GO:0004360	IBA	MF	1.565892778	5.055136795	5.274416284	0.0002853897641	0.006899036065	0.2414778507
OSR2					MFAP1						TMEM92-AS1							ENSG00000187741	FANCA	FA complementation group A	2175	GO:0005515	IPI	MF	-1.481645285	2.381688186	-5.372632125	0.00004365524742	0.0009245660766	2.013308061			ENSG00000111276	CDKN1B	cyclin dependent kinase inhibitor 1B	1027	GO:0000079	IDA	BP	-0.8237773674	4.346501056	-5.261598729	0.0002909720984	0.006935041618	0.2387254938
ARHGAP19					RPP30						LINC00578							ENSG00000173848	NET1	neuroepithelial cell transforming 1	10276	GO:0001558	NAS	BP	-0.956988359	4.341433418	-5.486602461	0.00003436035685	0.000799501768	2.012240387			ENSG00000096070	BRPF3	bromodomain and PHD finger containing 3	27154	GO:0000123	IDA	CC	-0.5295155038	5.248387036	-5.302167655	0.0002736895855	0.00670394291	0.2383965609
LAMB3					TRIAP1						INHBB							ENSG00000137496	IL18BP	interleukin 18 binding protein	10068	GO:0005576	TAS	CC	-1.641340476	0.9010405836	-5.292212076	0.00005173657526	0.001048380273	2.011876079			ENSG00000188994	ZNF292	zinc finger protein 292	23036	GO:0001228	IBA	MF	-0.6740326169	4.213999756	-5.237121132	0.0003019574475	0.007129345534	0.2231032039
RSPO3					LYG1						LSM3							ENSG00000106153	CHCHD2	coiled-coil-helix-coiled-coil-helix domain containing 2	51142	GO:0005515	IPI	MF	0.6337571492	6.569603733	5.514675686	0.00003240018548	0.0007641113152	2.006577609			ENSG00000154188	ANGPT1	angiopoietin 1	284	GO:0000165	TAS	BP	2.537013801	7.49512642	5.269007315	0.0002877314891	0.006919417803	0.2192525907
FAXDC2					NBDY						TBC1D4							ENSG00000222345	SNORD19C	small nucleolar RNA, C/D box 19C	109616991				-4.249778513	-4.905995584	-5.785554696	0.00001847302543	0.0005397182653	2.005243677			ENSG00000241769	LINC00893	long intergenic non-protein coding RNA 893	100131434				-1.843236481	-1.257973169	-4.931579006	0.0004830185515	0.009575227468	0.2165968608
TAF9B					UNC119B						EPHB6							ENSG00000188529	SRSF10	serine and arginine rich splicing factor 10	10772	GO:0000244	NAS	BP	-0.5090481566	6.030312322	-5.512822696	0.00003252595473	0.0007660927053	1.99892581			ENSG00000166398	GARRE1	granule associated Rac and RHOG effector 1	9710	GO:0000932	IDA	CC	-1.003392085	5.309549546	-5.280702024	0.0002826938674	0.006856663847	0.207045525
RAMP2					GEN1						KEAP1							ENSG00000010310	GIPR	gastric inhibitory polypeptide receptor	2696	GO:0002029	IEA	BP	-6.416476781	-5.134158637	-5.782419309	0.00001859258537	0.0005415520592	1.993553295			ENSG00000158234	FAIM	Fas apoptotic inhibitory molecule	55179	GO:0005515	IPI	MF	1.00359887	3.025324561	5.096362664	0.000374297044	0.008066385188	0.2062048237
AMOTL1					USP45						CASC8							ENSG00000135678	CPM	carboxypeptidase M	1368	GO:0004180	TAS	MF	3.877873832	4.993591465	5.374559642	0.00004347829125	0.0009245660766	1.99292962			ENSG00000255031							-1.436395312	-0.00477085645	-4.929285088	0.0004847494549	0.009575227468	0.2045022478
LINC01482					ENO4						PAQR5							ENSG00000170873	MTSS1	MTSS I-BAR domain containing 1	9788	GO:0001726	NAS	CC	1.874662493	1.944347206	5.273247427	0.0000538565124	0.001081765076	1.983903501			ENSG00000157782	CABP1	calcium binding protein 1	9478	GO:0000139	IDA	CC	-4.056154056	-5.027361306	-5.283656347	0.0002814361445	0.006839268623	0.1943697896
EFCAB11					WDR4						GPC2							ENSG00000160796	NBEAL2	neurobeachin like 2	23218	GO:0005515	IPI	MF	-1.054550132	2.291599653	-5.35399802	0.00004540453073	0.0009520940913	1.975424379			ENSG00000161021	MAML1	mastermind like transcriptional coactivator 1	9794	GO:0002193	IDA	CC	-0.469906328	5.238476761	-5.273034505	0.0002859860511	0.006900465172	0.1930502753
NISCH					FKBP1A						AHR							ENSG00000164080	RAD54L2	RAD54 like 2	23132	GO:0003677	IEA	MF	-0.6589729195	4.118250161	-5.459073497	0.00003640094745	0.0008276141064	1.974275717			ENSG00000246982							-2.291641868	-2.387220003	-4.952032017	0.0004678715962	0.009382324115	0.1908208093
GPR39					S100A2						GSDMC							ENSG00000277969							1.481206344	-0.6148968278	5.223596511	0.00005983854747	0.001159363959	1.966894412			ENSG00000106780	MEGF9	multiple EGF like domains 9	1955	GO:0005575	ND	CC	1.422280708	5.623517977	5.26324266	0.0002902496896	0.006935041618	0.1875822057
PTPRH					CIP2A						ETV7							ENSG00000139636	LMBR1L	limb development membrane protein 1 like	55716	GO:0004888	IBA	MF	-0.7374137496	3.817769257	-5.438847848	0.00003797916728	0.0008540513852	1.958272938			ENSG00000131386	GALNT15	polypeptide N-acetylgalactosaminyltransferase 15	117248	GO:0000139	TAS	CC	2.720418581	3.956519955	5.13541855	0.0003525444654	0.007892295433	0.1866954795
CCNJL					FCHSD1						RMDN1							ENSG00000161920	MED11	mediator complex subunit 11	400569	GO:0000151	IEA	CC	0.8431925529	3.155978929	5.365231192	0.00004434158517	0.000935148741	1.958049958			ENSG00000139974	SLC38A6	solute carrier family 38 member 6	145389	GO:0003333	IBA	BP	1.021817237	3.095311562	5.084463795	0.000381203733	0.008158113261	0.1855372822
FMO2					UBXN11						KIFC2							ENSG00000197568	HHLA3	HERV-H LTR-associating 3	11147	GO:0005515	IPI	MF	0.9696070506	2.869646552	5.354952189	0.00004531323472	0.0009512668543	1.956232013			ENSG00000108947	EFNB3	ephrin B3	1949	GO:0001618	IEA	MF	-3.613485743	-1.656401019	-4.932024474	0.0004826831769	0.009575227468	0.1804766326
DNAJB6					COL9A2						STK17B							ENSG00000075702	WDR62	WD repeat domain 62	284403	GO:0000922	IBA	CC	-1.698346182	2.076661678	-5.329414239	0.00004782293671	0.0009920956297	1.955775487			ENSG00000151967	SCHIP1	schwannomin interacting protein 1	29970	GO:0005515	IPI	MF	-2.241258201	-1.426290296	-4.89698986	0.0005098273497	0.009849373767	0.1680066281
BCL11A					COX5B						CIART							ENSG00000260774							-3.899837794	-4.182296415	-5.658782195	0.00002400198191	0.0006327419025	1.952123661			ENSG00000108509	CAMTA2	calmodulin binding transcription activator 2	23125	GO:0000785	IDA	CC	-0.5425574416	5.550376654	-5.263394348	0.0002901831279	0.006935041618	0.1669378403
NLGN2					ICAM3						KCNIP2							ENSG00000135862	LAMC1	laminin subunit gamma 1	3915	GO:0005201	IBA	MF	1.168546202	10.37458031	5.40342256	0.00004091480954	0.0008910980202	1.947915983			ENSG00000182685	BRICD5	BRICHOS domain containing 5	283870	GO:0005515	IPI	MF	-1.333847604	-0.9713686364	-4.885331027	0.0005192147984	0.009946748845	0.1614154275
TEX9					SEMA3D						RBM43							ENSG00000089597	GANAB	glucosidase II alpha subunit	23193	GO:0003723	HDA	MF	-0.5305966044	9.117730547	-5.420485397	0.00003947282223	0.000876812763	1.947354354			ENSG00000201217							-2.952480398	-4.045431003	-5.099956828	0.000372237003	0.008061183628	0.1589631998
SCCPDH					PCSK9						ARGLU1							ENSG00000197774	EME2	essential meiotic structure-specific endonuclease subunit 2	197342	GO:0000712	IBA	BP	-1.490570416	2.058701432	-5.329117916	0.00004785287946	0.0009920956297	1.94465416			ENSG00000275004	ZNF280B	zinc finger protein 280B	140883	GO:0000790	IBA	CC	-1.972130795	0.3761576103	-4.902553263	0.0005054112511	0.00980508445	0.1569022263
EGF					PIGV						UVRAG							ENSG00000255423	EBLN2	endogenous Bornavirus like nucleoprotein 2	55096				-4.210257391	-2.982896578	-5.320357018	0.00004874689064	0.001004952752	1.943307208			ENSG00000171408	PDE7B	phosphodiesterase 7B	27115	GO:0004114	IBA	MF	0.7803802887	5.179905652	5.241400604	0.0003000055243	0.007103592344	0.1496123333
DCP1A					CALR						COLGALT2							ENSG00000233927	RPS28	ribosomal protein S28	6234	GO:0000028	IBA	BP	1.449952825	6.986979379	5.475930386	0.00003513711143	0.0008099192468	1.942084198			ENSG00000169180	XPO6	exportin 6	23214	GO:0005049	IDA	MF	-0.5341039474	6.96469372	-5.236207568	0.0003023758801	0.007129345534	0.1458454955
VTRNA1-2					EMSY						PKP3							ENSG00000119318	RAD23B	RAD23 homolog B, nucleotide excision repair protein	5887	GO:0000502	IEA	CC	-0.5953275878	8.133453916	-5.444684979	0.00003751661075	0.000848772841	1.938400364			ENSG00000162976	SLC66A3	solute carrier family 66 member 3	130814	GO:0016021	IEA	CC	0.8735794548	4.599122629	5.202753687	0.0003181306042	0.00734444266	0.1455606688
RBM7					RPL35A						RELL2							ENSG00000139626	ITGB7	integrin subunit beta 7	3695	GO:0001618	IEA	MF	-2.686545142	-2.299896873	-5.246123209	0.00005704437252	0.001120610436	1.932036333			ENSG00000182050	MGAT4C	MGAT4 family member C	25834	GO:0000139	TAS	CC	4.127031778	-4.42807233	5.439056403	0.0002229860187	0.005951342167	0.1443990067
CISD1					RPL6P10						DM1-AS							ENSG00000146674	IGFBP3	insulin like growth factor binding protein 3	3486	GO:0001558	IEA	BP	-3.941810471	9.54424799	-5.376126781	0.00004333496214	0.0009245660766	1.931081388			ENSG00000119917	IFIT3	interferon induced protein with tetratricopeptide repeats 3	3437	GO:0003674	ND	MF	1.931462278	3.251833616	5.053414975	0.0003998700868	0.008420981337	0.1440647298
MPZ					APTX						GLUL							ENSG00000153933	DGKE	diacylglycerol kinase epsilon	8526	GO:0003951	IEA	MF	-1.388212524	1.52239598	-5.287109789	0.00005229837562	0.001057826972	1.93077493			ENSG00000123191	ATP7B	ATPase copper transporting beta	540	GO:0000139	TAS	CC	-0.8801322202	2.844804139	-5.066226676	0.000392052966	0.008322788768	0.1355985202
PSAP					DNAJB5						SMYD4							ENSG00000063660	GPC1	glypican 1	2817	GO:0001523	TAS	BP	-1.497493016	5.779755256	-5.47277574	0.00003537015473	0.0008125472728	1.928013345			ENSG00000140368	PSTPIP1	proline-serine-threonine phosphatase interacting protein 1	9051	GO:0001931	IEA	CC	-3.529581805	-4.726348962	-5.312835175	0.0002693286627	0.006614668977	0.135171037
ADGRG2					GNPDA1						SDHAF2							ENSG00000124224							-0.9021421645	2.457919526	-5.331076328	0.00004765534188	0.0009902380666	1.923116595			ENSG00000197358	BNIP3P1	BCL2 interacting protein 3 pseudogene 1	319138				-1.98757389	-2.908587709	-4.941914805	0.0004753002939	0.00950034754	0.1342519663
GCKR					HLF						CTSB							ENSG00000244300							-2.698668396	-2.331967233	-5.267847504	0.00005447627082	0.001088813308	1.922617408			ENSG00000126947	ARMCX1	armadillo repeat containing X-linked 1	51309	GO:0005515	IPI	MF	0.7505612355	5.054555029	5.217814217	0.0003109327712	0.007259946084	0.1281687553
NAGLU					RPL13A						MIR503							ENSG00000174738	NR1D2	nuclear receptor subfamily 1 group D member 2	9975	GO:0000122	IBA	BP	-1.0143355	5.577518959	-5.472589258	0.00003538398033	0.0008125472728	1.918263093			ENSG00000174891	RSRC1	arginine and serine rich coiled-coil 1	51319	GO:0000380	IBA	BP	0.5579051655	3.69210271	5.115119837	0.0003636775798	0.007967688282	0.120046773
ZNF609					GABRA5						CDC42SE1							ENSG00000145990	GFOD1	glucose-fructose oxidoreductase domain containing 1	54438	GO:0005515	IPI	MF	-1.392596845	0.7962437765	-5.238580323	0.00005796477947	0.001129020991	1.916124759			ENSG00000172458	IL17D	interleukin 17D	53342	GO:0005125	IDA	MF	2.175264959	1.639889021	4.921765491	0.0004904696344	0.009626443866	0.1168595879
LOC283387					HOXD10						IFI44L							ENSG00000115282	TTC31	tetratricopeptide repeat domain 31	64427				-0.4991327153	4.255956551	-5.436457283	0.00003817029087	0.0008561717566	1.912590997			ENSG00000175105	ZNF654	zinc finger protein 654	55279	GO:0001228	IBA	MF	-0.6059029109	3.598237085	-5.121253564	0.000360274652	0.00794849979	0.1166825309
KCTD1					ATP5PF						LARP7							ENSG00000197601	FAR1	fatty acyl-CoA reductase 1	84188	GO:0005777	IBA	CC	-0.6671694283	5.934620159	-5.471255785	0.00003548300451	0.0008138027084	1.911503767			ENSG00000106809	OGN	osteoglycin	4969	GO:0005515	IPI	MF	5.153480135	0.2962123722	4.864458548	0.0005364804758	0.01014117203	0.1106596364
SNORD99					NAA20						ACLY							ENSG00000171444	MCC	MCC regulator of WNT signaling pathway	4163	GO:0005515	IPI	MF	1.228003683	4.939870899	5.44396061	0.00003757369672	0.0008490174722	1.903301789			ENSG00000166987	MBD6	methyl-CpG binding domain protein 6	114785	GO:0001650	IDA	CC	-1.145643467	4.18439787	-5.15853474	0.000340304865	0.007702316852	0.1104346788
ABCA5					SURF2						ADAMTS7P4							ENSG00000225697	SLC26A6	solute carrier family 26 member 6	65010	GO:0005254	IEA	MF	-1.2245455	3.294457333	-5.373630455	0.00004356350343	0.0009245660766	1.897123879			ENSG00000122861	PLAU	plasminogen activator, urokinase	5328	GO:0001666	IEA	BP	2.886460577	7.802626621	5.183054101	0.0003278136752	0.007465340033	0.1104281406
SAMD4A					PTTG1IP						NEK7							ENSG00000149970	CNKSR2	connector enhancer of kinase suppressor of Ras 2	22866	GO:0005515	IPI	MF	-2.698062686	-1.373688331	-5.187781075	0.00006457289617	0.001223935661	1.896703156			ENSG00000215218	UBE2QL1	ubiquitin conjugating enzyme E2 Q family like 1	134111	GO:0000209	IBA	BP	-4.115591292	-2.539858609	-4.900729629	0.0005068543339	0.009818532743	0.1095487237
MTHFD2					MFAP4						PTGS2							ENSG00000267106							1.055433861	2.548930735	5.294598449	0.00005147594443	0.001045936466	1.890129694			ENSG00000108352	RAPGEFL1	Rap guanine nucleotide exchange factor like 1	51195	GO:0005085	IEA	MF	-1.285873095	0.6555103647	-4.884380537	0.0005199881319	0.009946748845	0.1031783333
PPP1R18					TESMIN						BAALC							ENSG00000137575	SDCBP	syndecan binding protein	6386	GO:0002091	IMP	BP	0.8182942097	7.961789757	5.433829121	0.00003838154988	0.0008598591906	1.888585244			ENSG00000165891	E2F7	E2F transcription factor 7	144455	GO:0000122	IBA	BP	-1.500919843	2.335412554	-4.946000557	0.000472285356	0.009450312286	0.103114589
MVP					RRP7BP						GPRC5A							ENSG00000125384	PTGER2	prostaglandin E receptor 2	5732	GO:0004957	IBA	MF	2.06469987	3.004049821	5.269182706	0.00005432235042	0.001086920922	1.870161777			ENSG00000180385							1.380005321	0.06492237373	4.850758457	0.0005481424489	0.01022590191	0.1029301118
OSTF1					ARHGAP17						MIR616							ENSG00000077943	ITGA8	integrin subunit alpha 8	8516	GO:0001656	IEA	BP	-3.948969248	3.043706705	-5.312158905	0.00004959898353	0.001019084154	1.866140954			ENSG00000168256	NKIRAS2	NFKB inhibitor interacting Ras like 2	28511	GO:0003924	NAS	MF	-0.4869030335	5.803776881	-5.222268825	0.0003088370827	0.007223377926	0.09776032298
MYH9					CALU						NSMCE4A							ENSG00000011638	TMEM159	transmembrane protein 159	57146	GO:0005515	IPI	MF	0.9631302405	4.598390781	5.408463345	0.00004048327051	0.0008890909164	1.863454857			ENSG00000013619	MAMLD1	mastermind like domain containing 1	10046	GO:0003674	ND	MF	-1.816298963	2.914772594	-5.033861445	0.0004121208559	0.008639568771	0.09619664025
SEC14L2					BORCS8						USP18							ENSG00000117525	F3	coagulation factor III, tissue factor	2152	GO:0001938	IDA	BP	-2.274556011	4.325222711	-5.407579525	0.00004055859478	0.0008890909164	1.861619107			ENSG00000110881	ASIC1	acid sensing ion channel subunit 1	41	GO:0001662	IEA	BP	-1.050816261	2.544363185	-5.026894776	0.0004165812177	0.008693602837	0.0948410703
NEXN-AS1					TTLL7						ATG16L2							ENSG00000269486							-1.5516629	-0.9096929737	-5.169768093	0.00006709727166	0.001253666742	1.861607676			ENSG00000142686	C1orf216	chromosome 1 open reading frame 216	127703	GO:0005515	IPI	MF	0.5343692517	5.146529638	5.202833742	0.0003180918795	0.00734444266	0.08959827402
FSIP1					CROCCP3						FRS2							ENSG00000155926	SLA	Src like adaptor	6503	GO:0004715	IBA	MF	4.407175588	-1.856585475	5.46146679	0.00003621870598	0.0008244923292	1.859738301			ENSG00000111640	GAPDH	glyceraldehyde-3-phosphate dehydrogenase	2597	GO:0000226	ISS	BP	-0.9435208641	11.64822192	-5.020245489	0.0004208861075	0.008733053439	0.08923616977
CNIH3					SPOPL						USE1							ENSG00000197756	RPL37A	ribosomal protein L37a	6168	GO:0000184	TAS	BP	0.8909561508	9.296099118	5.385166888	0.00004251757276	0.000915624912	1.855237809			ENSG00000140945	CDH13	cadherin 13	1012	GO:0000278	IEA	BP	-1.706457898	6.707932784	-5.18705255	0.0003258232789	0.007461809582	0.08241727705
ARHGAP22					GGPS1						GPR89A							ENSG00000133624	ZNF767P	zinc finger family member 767, pseudogene	79970				-1.356614656	1.830818211	-5.251546413	0.00005639187956	0.001111362198	1.854669281			ENSG00000224470	ATXN1L	ataxin 1 like	342371	GO:0000122	IEA	BP	-0.549703403	5.257667154	-5.199705108	0.0003196090139	0.007369361894	0.08036896573
ZFP14					ASGR1						RUFY1-AS1							ENSG00000090863	GLG1	golgi glycoprotein 1	2734	GO:0000139	IBA	CC	-0.5962638812	8.020353457	-5.403111958	0.00004094155391	0.0008910980202	1.849909981			ENSG00000105281	SLC1A5	solute carrier family 1 member 5	6510	GO:0001618	IEA	MF	-1.759783213	7.654806039	-5.151979785	0.0003437291166	0.007741304899	0.07539290643
NADSYN1					NAB1						ACTRT3							ENSG00000110060	PUS3	pseudouridine synthase 3	83480	GO:0003723	IEA	MF	0.6482407519	3.306408111	5.331266047	0.00004763625012	0.0009902380666	1.84968391			ENSG00000185133	INPP5J	inositol polyphosphate-5-phosphatase J	27124	GO:0001726	IBA	CC	-2.985332369	-2.473643044	-4.865595852	0.0005355242299	0.01014117203	0.07506021747
UICLM					TMCO3						ZGPAT							ENSG00000164188	RANBP3L	RAN binding protein 3 like	202151	GO:0005096	IBA	MF	4.649987478	0.8371369974	5.179181205	0.00006576574051	0.001236342015	1.845961006			ENSG00000137936	BCAR3	BCAR3 adaptor protein, NSP family member	8412	GO:0001784	IMP	MF	-0.4703304519	5.805091386	-5.204780617	0.0003171516631	0.007343791641	0.07090227883
MTHFD1					AIFM2						U2AF1L4							ENSG00000114956	DGUOK	deoxyguanosine kinase	1716	GO:0004136	IEA	MF	0.6017492743	4.762485544	5.414936265	0.00003993596831	0.0008816912973	1.844203031			ENSG00000164056	SPRY1	sprouty RTK signaling antagonist 1	10252	GO:0000132	IEA	BP	4.169896398	2.811308909	4.900334353	0.0005071676992	0.009818532743	0.06785301229
NPIPB5					PELATON						GIPC3							ENSG00000082515	MRPL22	mitochondrial ribosomal protein L22	29093	GO:0003723	HDA	MF	0.8833449657	4.169487383	5.374358719	0.00004349670258	0.0009245660766	1.842928558			ENSG00000069702	TGFBR3	transforming growth factor beta receptor 3	7049	GO:0001525	IBA	BP	1.461380813	4.765026291	5.143281668	0.0003483294853	0.007809343068	0.06569269045
CCN5					NLK						CMBL							ENSG00000170214	ADRA1B	adrenoceptor alpha 1B	147	GO:0001996	IBA	BP	1.605688053	2.572825383	5.236422368	0.00005823088871	0.001131801214	1.837184249			ENSG00000197122	SRC	SRC proto-oncogene, non-receptor tyrosine kinase	6714	GO:0001545	IEA	BP	-0.8343244376	5.264282644	-5.188885639	0.0003249150742	0.007461809582	0.05754121569
GM2A					PDCD2L						SLC39A1							ENSG00000112149	CD83	CD83 molecule	9308	GO:0005515	IPI	MF	3.112095532	2.514418751	5.199881189	0.00006293194857	0.001204041077	1.83530394			ENSG00000185149	NPY2R	neuropeptide Y receptor Y2	4887	GO:0001601	IEA	MF	6.325857472	1.008369336	4.820215566	0.0005751171648	0.01057952083	0.05690203487
ATP1A1					RAB20						LCOR							ENSG00000234287							1.638672337	-0.009805685335	5.154204326	0.0000693596855	0.001281929277	1.829140782			ENSG00000111186	WNT5B	Wnt family member 5B	81029	GO:0002062	IEP	BP	1.06958617	7.339768341	5.169931246	0.0003344373175	0.00759744504	0.05631970291
LPIN2					SMARCD3						CRB1							ENSG00000185924	RTN4RL1	reticulon 4 receptor like 1	146760	GO:0005515	IPI	MF	-2.007896428	0.856409875	-5.19566083	0.00006349938425	0.001212369097	1.826473629			ENSG00000064393	HIPK2	homeodomain interacting protein kinase 2	28996	GO:0000122	IEA	BP	1.587470115	6.859076728	5.183735497	0.0003274735714	0.007465340033	0.05171238048
CANX					CCL26						EPHB1							ENSG00000171490	RSL1D1	ribosomal L1 domain containing 1	26156	GO:0000470	IBA	BP	0.7987607928	6.96479955	5.422324506	0.00003932054437	0.000876812763	1.82118014			ENSG00000113657	DPYSL3	dihydropyrimidinase like 3	1809	GO:0005515	IPI	MF	-1.647152748	7.805042355	-5.126743121	0.0003572577369	0.007921000172	0.04791439299
SOX6					PHPT1						HNMT							ENSG00000197622	CDC42SE1	CDC42 small effector 1	56882	GO:0005095	TAS	MF	-0.7147296103	6.181150435	-5.423520204	0.00003922186432	0.0008765441737	1.81487396			ENSG00000004700	RECQL	RecQ like helicase	5965	GO:0000724	IBA	BP	0.6840144369	6.548138785	5.187313975	0.0003256935914	0.007461809582	0.04773539748
DCUN1D3					ARHGAP35						PDXDC2P-NPIPB14P							ENSG00000163235	TGFA	transforming growth factor alpha	7039	GO:0000139	IEA	CC	-5.225291021	-4.647281157	-5.442980686	0.00003765106451	0.0008497192271	1.814162818			ENSG00000117020	AKT3	AKT serine/threonine kinase 3	10000	GO:0000002	IMP	BP	-0.8644846733	6.368397271	-5.183266754	0.0003277074937	0.007465340033	0.04767038691
PACS1					LOC105371824						MME							ENSG00000131043	AAR2	AAR2 splicing factor	25980	GO:0000244	IBA	BP	0.5392616387	5.591684964	5.421183827	0.00003941492118	0.000876812763	1.808326931			ENSG00000163737	PF4	platelet factor 4	5196	GO:0002576	TAS	BP	6.73366254	-2.57542422	5.279240431	0.000283318308	0.006857936868	0.04312084216
VPS41					NRIP2						TMEM107							ENSG00000114735	HEMK1	HemK methyltransferase family member 1	51409	GO:0003677	IEA	MF	-0.7754296975	3.972069353	-5.380776428	0.00004291255553	0.0009219667082	1.807138276			ENSG00000162944	RFTN2	raftlin family member 2	130132	GO:0005515	IPI	MF	2.800025983	2.768313266	4.93007253	0.0004841545421	0.009575227468	0.03858784749
USP54					IFNGR2						LAMTOR2							ENSG00000065518	NDUFB4	NADH:ubiquinone oxidoreductase subunit B4	4710	GO:0005739	HDA	CC	0.7449246024	5.181164834	5.406301638	0.00004066775821	0.0008893587934	1.805655767			ENSG00000125648	SLC25A23	solute carrier family 25 member 23	79085	GO:0002082	IEA	BP	-1.085200832	4.503418451	-5.14788568	0.0003458863756	0.007771503006	0.0367669122
MTMR3					APLP2						METTL5							ENSG00000276550	HERC2P2	hect domain and RLD 2 pseudogene 2	400322				-1.550700253	4.160119592	-5.392560042	0.00004186086456	0.0009057348384	1.799842367			ENSG00000146666	LINC00525	long intergenic non-protein coding RNA 525	84847				4.760207893	-3.721647177	5.271684848	0.000286569754	0.006900465172	0.03173612883
CCDC190					D2HGDH						LRBA							ENSG00000265452	MIR3682	microRNA 3682	100500850				-3.728967743	-3.971533847	-5.517921928	0.00003218105407	0.0007618812647	1.798871084			ENSG00000208035							-3.051305708	-3.051986798	-4.863827848	0.0005370115462	0.01014117203	0.03140742763
CD47					SMARCA5						RAPGEF3							ENSG00000171456	ASXL1	ASXL transcriptional regulator 1	171023	GO:0000790	IBA	CC	-0.6473388834	6.23343126	-5.414402992	0.00003998076953	0.0008816912973	1.795141035			ENSG00000102531	FNDC3A	fibronectin type III domain containing 3A	22862	GO:0000139	IEA	CC	0.7738580991	6.601885396	5.176596345	0.0003310555959	0.007529883991	0.03102799735
ROCK1					RPLP0						LACC1							ENSG00000115353	TACR1	tachykinin receptor 1	6869	GO:0004995	IBA	MF	-3.878039917	-3.1915673	-5.212577785	0.00006125597132	0.001180593027	1.792804786			ENSG00000162746	FCRLB	Fc receptor like B	127943	GO:0004888	IBA	MF	-1.517092319	-1.554353548	-4.801595561	0.0005922473273	0.01082991672	0.02982001178
ZNF175					MIR17HG						FBXO36							ENSG00000108848	LUC7L3	LUC7 like 3 pre-mRNA splicing factor	51747	GO:0003677	IEA	MF	-0.6935113018	5.524724901	-5.414655014	0.00003995959025	0.0008816912973	1.791626742			ENSG00000166741	NNMT	nicotinamide N-methyltransferase	4837	GO:0005737	IBA	CC	0.9632590882	8.637217302	5.100002941	0.0003722106509	0.008061183628	0.02841506966
TOB1					CEBPD						WWOX							ENSG00000257298							-4.514069976	-4.176651717	-5.509894343	0.00003272573635	0.0007688243412	1.785390202			ENSG00000240303	ACAD11	acyl-CoA dehydrogenase family member 11	84129	GO:0003995	TAS	MF	-1.538018016	-0.8709216697	-4.791074156	0.0006021645349	0.01091401059	0.02457615844
IQCE					COPZ1						CTSO							ENSG00000102886	GDPD3	glycerophosphodiester phosphodiesterase domain containing 3	79153	GO:0004622	IBA	MF	-2.396890269	-1.190269166	-5.133277074	0.00007252541882	0.001326716236	1.783588093			ENSG00000105559	PLEKHA4	pleckstrin homology domain containing A4	57664	GO:0005546	IBA	MF	1.402552644	3.677192689	5.062343205	0.0003944052314	0.00834395214	0.02360931931
MRPS34					RNF152						PTPRN							ENSG00000174600	CMKLR1	chemerin chemokine-like receptor 1	1240	GO:0001501	TAS	BP	3.379888542	6.15190353	5.362386431	0.00004460833513	0.0009396942973	1.7791088			ENSG00000160271	RALGDS	ral guanine nucleotide dissociation stimulator	5900	GO:0005085	IEA	MF	-0.6640102267	4.195348561	-5.118437992	0.0003618324896	0.007965058702	0.02179960765
AKR1B10					APH1A						TMEM234							ENSG00000182272	B4GALNT4	beta-1,4-N-acetyl-galactosaminyltransferase 4	338707	GO:0008376	IBA	MF	-2.597206174	-2.336742428	-5.153270401	0.00006949790281	0.001282844588	1.775721317			ENSG00000261220							-1.822644747	-2.04044187	-4.817792324	0.0005773165636	0.01060941255	0.02089269631
FRY					NDUFS5						ZMAT3							ENSG00000084731	KIF3C	kinesin family member 3C	3797	GO:0003774	TAS	MF	-0.7779512536	4.160959004	-5.372022517	0.0000437113663	0.0009245660766	1.773860154			ENSG00000133657	ATP13A3	ATPase 13A3	79572	GO:0005524	IEA	MF	-1.197325548	7.587595698	-5.130024	0.0003554674572	0.007907431325	0.01479802224
SUSD2					PEX13						FHOD3							ENSG00000183668	PSG9	pregnancy specific beta-1-glycoprotein 9	5678	GO:0005576	IEA	CC	-4.993147516	-4.204316145	-5.412190445	0.00004016720112	0.0008847392631	1.770543092			ENSG00000119737	GPR75	G protein-coupled receptor 75	10936	GO:0004930	IBA	MF	-1.577992917	-1.230726542	-4.78695608	0.0006060937655	0.01096370789	0.01291332263
MFSD5					C22orf31						ERCC5							ENSG00000152404	CWF19L2	CWF19 like cell cycle control factor 2	143884	GO:0000398	IBA	BP	0.6793515424	3.693259539	5.317847426	0.00004900612588	0.001009163185	1.767340451			ENSG00000143514	TP53BP2	tumor protein p53 binding protein 2	7159	GO:0002039	IBA	MF	-0.5513792319	5.068305545	-5.151229857	0.0003441231968	0.007741304899	0.0121567316
NBL1					GATA2						CENPB							ENSG00000185697	MYBL1	MYB proto-oncogene like 1	4603	GO:0000278	IBA	BP	-2.508837797	3.053193124	-5.298227373	0.00005108218362	0.001040239628	1.7634744			ENSG00000136710	CCDC115	coiled-coil domain containing 115	84317	GO:0005515	IPI	MF	0.5424042607	4.20272808	5.097293446	0.000373762397	0.008064273025	0.007733247669
INTU					BDH1						SNORD14A							ENSG00000122592	HOXA7	homeobox A7	3204	GO:0000122	IDA	BP	0.8781951323	2.799291695	5.25552309	0.00005591828874	0.001106068096	1.7610654			ENSG00000005700	IBTK	inhibitor of Bruton tyrosine kinase	25998	GO:0001933	IDA	BP	-0.4520582878	6.417841109	-5.16069502	0.000339184299	0.00768637401	0.007625000895
PTPRS					PLIN2						ZNF438							ENSG00000126562	WNK4	WNK lysine deficient protein kinase 4	65266	GO:0004674	IBA	MF	-6.033129269	-1.04305652	-5.127604558	0.00007340872549	0.001336213587	1.760037217			ENSG00000280152							-1.929878645	-2.01935372	-4.799351119	0.0005943483075	0.01084685661	0.002734420472
SYT11					SIGMAR1						AK4							ENSG00000164296	TIGD6	tigger transposable element derived 6	81789	GO:0003677	IBA	MF	0.6522032821	2.992756976	5.266493301	0.00005463283808	0.001090754421	1.755790836			ENSG00000162694	EXTL2	exostosin like glycosyltransferase 2	2135	GO:0001888	IDA	MF	0.8898697203	5.543122164	5.152908884	0.0003432415479	0.007741304899	-0.0005476864741
SMPDL3A					MIR770						ATP2C2-AS1							ENSG00000262766							-2.112149746	-2.5936028	-5.176408752	0.00006615508318	0.001241118064	1.753427598			ENSG00000043143	JADE2	jade family PHD finger 2	23338	GO:0000123	IBA	CC	2.080531949	4.934932823	5.073682632	0.0003875783876	0.008247791409	-0.005245357673
TTC8					ZMYM6						IGIP							ENSG00000125037	EMC3	ER membrane protein complex subunit 3	55831	GO:0003674	ND	MF	0.5406276561	5.90948141	5.39755333	0.00004142322472	0.0008983845475	1.752491762			ENSG00000164849	GPR146	G protein-coupled receptor 146	115330	GO:0004930	IEA	MF	-2.699577702	-1.413721009	-4.765831542	0.0006266798082	0.01122531525	-0.01253930811
PPFIBP1					SEM1						ZNF251							ENSG00000026950	BTN3A1	butyrophilin subfamily 3 member A1	11119	GO:0001817	IBA	BP	0.6248725084	5.174100669	5.383851305	0.00004263553477	0.0009170888534	1.751577813			ENSG00000147202	DIAPH2	diaphanous related formin 2	1730	GO:0003779	IEA	MF	1.065814037	4.133974226	5.060019592	0.0003958198219	0.008354738619	-0.01632023471
DOCK9					RBFA						AXL							ENSG00000092010	PSME1	proteasome activator subunit 1	5720	GO:0000165	TAS	BP	0.9530744247	6.435155982	5.389425886	0.00004213798054	0.0009095854906	1.738968392			ENSG00000188112	C6orf132	chromosome 6 open reading frame 132	647024				-1.165439693	3.646733534	-5.016966497	0.000423026326	0.008739169229	-0.01769483359
ATG9A					HMGCR						FAM13A-AS1							ENSG00000099840	IZUMO4	IZUMO family member 4	113177	GO:0005576	IEA	CC	-2.035022916	-1.428655722	-5.113775564	0.00007560855367	0.001366764279	1.738708558			ENSG00000138829	FBN2	fibrillin 2	2201	GO:0001527	IDA	CC	2.286027792	7.094299178	5.130774714	0.0003550591539	0.007907431325	-0.01875419277
TSPAN14					PPIP5K2						ZNF778							ENSG00000171681	ATF7IP	activating transcription factor 7 interacting protein	55729	GO:0000122	IEA	BP	0.6729574595	5.751263165	5.388660998	0.00004220589577	0.0009099809348	1.735904733			ENSG00000157600	TMEM164	transmembrane protein 164	84187	GO:0016021	IEA	CC	0.7947712452	4.629312747	5.093405821	0.0003760008596	0.008077587292	-0.02216866479
SBF2-AS1					MAP1LC3B						CAPS							ENSG00000146278	PNRC1	proline rich nuclear receptor coactivator 1	10957	GO:0005515	IPI	MF	1.568302746	5.912880001	5.377026487	0.00004325289491	0.0009245660766	1.735696197			ENSG00000151612	ZNF827	zinc finger protein 827	152485	GO:0003677	IEA	MF	-0.7305097001	4.78552744	-5.122194194	0.0003597557941	0.007947762872	-0.02265210818
RNF122					ZNF664						XPNPEP2							ENSG00000117748	RPA2	replication protein A2	6118	GO:0000082	TAS	BP	0.7935957485	4.901472563	5.35611313	0.0000452024083	0.000950027248	1.714480911			ENSG00000279861							-2.776626652	-2.627126636	-4.825080646	0.0005707281815	0.01051973931	-0.02582332466
SCYL3					TIMMDC1						ZNF415							ENSG00000196436	NPIPB15	nuclear pore complex interacting protein family member B15	440348	GO:0005576	IEA	CC	-1.607869372	-0.3354149613	-5.101402186	0.00007763397194	0.001397771857	1.703462197			ENSG00000253352	TUG1	taurine up-regulated 1	55000	GO:0042478	IEA	BP	-0.4930544474	6.700914269	-5.132018548	0.0003543837436	0.007907431325	-0.02731291337
HABP4					PITPNM3						SLC46A3							ENSG00000279759							-2.33089761	-0.7446121371	-5.089625926	0.00007961319901	0.001420956202	1.695847841			ENSG00000139211	AMIGO2	adhesion molecule with Ig like domain 2	347902	GO:0005515	IPI	MF	-3.173911846	5.250331624	-5.091779443	0.0003769415284	0.008085636571	-0.027371125
ZNF596					EBAG9						S100A6							ENSG00000133687	TMTC1	transmembrane O-mannosyltransferase targeting cadherins 1	83857	GO:0000030	IMP	MF	3.244153863	5.326883155	5.286649122	0.0000523494054	0.001057826972	1.691032844			ENSG00000165995	CACNB2	calcium voltage-gated channel auxiliary subunit beta 2	783	GO:0005245	IDA	MF	6.305394821	-1.061024823	4.87732317	0.0005257683598	0.00999013975	-0.03082622069
CALCOCO1					ZNF790-AS1						SNX2							ENSG00000163660	CCNL1	cyclin L1	57018	GO:0000079	IEA	BP	-1.38918996	4.764084274	-5.348456232	0.00004593851844	0.0009621917081	1.690548526			ENSG00000157368	IL34	interleukin 34	146433	GO:0001934	IDA	BP	3.56543177	-0.1258203092	4.753625489	0.0006389101931	0.01133528564	-0.03093465497
WASF1					EPB41L5						FSD1L							ENSG00000241769	LINC00893	long intergenic non-protein coding RNA 893	100131434				-3.319391535	-2.338430112	-5.139082941	0.00007163260471	0.001315630662	1.685911977			ENSG00000044446	PHKA2	phosphorylase kinase regulatory subunit alpha 2	5256	GO:0004689	TAS	MF	-0.7021730654	3.456086205	-5.016248539	0.0004234964784	0.008739169229	-0.03099451606
PIK3CA					RPS23						TMEM120B							ENSG00000175193	PARL	presenilin associated rhomboid like	55486	GO:0004175	IDA	MF	0.5154969928	4.811990504	5.336733212	0.000047089436	0.0009807003084	1.678186491			ENSG00000124549	BTN2A3P	butyrophilin subfamily 2 member A3, pseudogene	54718	GO:0001817	IBA	BP	-0.8087720525	1.856494221	-4.861232535	0.000539202746	0.01016177094	-0.03272113626
KHDC4					AHCY						PANTR1							ENSG00000200090							-2.65771167	-3.829994524	-5.255319781	0.00005594240207	0.001106068096	1.676701578			ENSG00000138395	CDK15	cyclin dependent kinase 15	65061	GO:0000083	IBA	BP	-1.655584196	2.37505674	-4.895547932	0.0005109785666	0.009861299004	-0.04173847086
MRGPRF					POLR2G						CPSF7							ENSG00000172992	DCAKD	dephospho-CoA kinase domain containing	79877	GO:0004140	IBA	MF	0.661171747	4.381712692	5.322696389	0.00004850650515	0.001002249275	1.674752049			ENSG00000173120	KDM2A	lysine demethylase 2A	22992	GO:0005515	IPI	MF	-0.4896082475	6.475084333	-5.128647153	0.0003562176004	0.007907431325	-0.0425680618
CASP7					PEX12						NT5DC3							ENSG00000156504	FAM122B	family with sequence similarity 122B	159090				-0.5237179977	4.049552847	-5.314030368	0.00004940313235	0.001016198063	1.670086684			ENSG00000250038							-5.525685669	-2.616161475	-4.925235625	0.0004878210677	0.009594853353	-0.04767838043
SLC3A2					NOP53						LDLRAD3							ENSG00000163884	KLF15	Kruppel like factor 15	28999	GO:0000790	IBA	CC	1.48048876	0.187091039	5.07511039	0.00008212400591	0.00145545794	1.667346262			ENSG00000107130	NCS1	neuronal calcium sensor 1	23413	GO:0000287	IEA	MF	-0.6595961453	5.762292622	-5.128822157	0.0003561221609	0.007907431325	-0.04906607654
PRIM2					FRRS1						SNRNP70							ENSG00000107262	BAG1	BAG cochaperone 1	573	GO:0000774	IBA	MF	0.9031505299	4.728845732	5.320938671	0.00004868700816	0.001004847273	1.665718011			ENSG00000229447							-4.272778206	-5.673204722	-5.317136907	0.0002675910473	0.006598316492	-0.051809097
KRT18					MEOX1						UVSSA							ENSG00000106560	GIMAP2	GTPase, IMAP family member 2	26157	GO:0005515	IPI	MF	2.672004676	1.304836912	5.09253415	0.00007911966703	0.001417002291	1.662487386			ENSG00000213064	SFT2D2	SFT2 domain containing 2	375035	GO:0003674	ND	MF	0.673710498	5.71744115	5.125807326	0.0003577701245	0.007922849436	-0.05258786664
CEP290					E2F1						ALDH16A1							ENSG00000261488	TBILA	TGF-beta induced lncRNA	112806053				-3.621892064	-5.843001486	-5.647358742	0.000024577403	0.0006442088431	1.660903363			ENSG00000169891	REPS2	RALBP1 associated Eps domain containing 2	9185	GO:0005509	IEA	MF	4.681235411	2.068407399	4.777632221	0.0006150904784	0.01109385356	-0.05329997727
MIDN					CCDC113						BCAT1							ENSG00000104691	UBXN8	UBX domain protein 8	7993	GO:0005515	IPI	MF	0.9946157895	3.558863643	5.251577415	0.00005638817166	0.001111362198	1.659613994			ENSG00000228035	NGF-AS1	NGF antisense RNA 1	112840934				-3.776583013	-6.253686745	-5.357977782	0.000251675421	0.006358677634	-0.05718839244
SERPINE2					PYGL						NKTR							ENSG00000197816	CCDC180	coiled-coil domain containing 180	100499483	GO:0070062	HDA	CC	-4.487634223	-3.126196352	-5.29845334	0.00005105776715	0.001040239628	1.655749134			ENSG00000207870	MIR221	microRNA 221	407006	GO:0005615	HDA	CC	-2.670561389	-1.933123781	-4.769157916	0.00062338985	0.01121062293	-0.05730382083
GLIPR2					LDLR						TM7SF3							ENSG00000203896	LIME1	Lck interacting transmembrane adaptor 1	54923	GO:0002250	IEA	BP	-3.55770267	-2.913444325	-5.157149625	0.00006892563245	0.001277421721	1.648949843			ENSG00000149150	SLC43A1	solute carrier family 43 member 1	8501	GO:0005515	IPI	MF	1.028363977	2.968721034	4.92614564	0.0004871290097	0.00959287509	-0.0616617058
SLC35G1					TM7SF2						SUPT20H							ENSG00000146232	NFKBIE	NFKB inhibitor epsilon	4794	GO:0001650	IDA	CC	1.162392528	2.235895423	5.154491898	0.00006931718266	0.001281929277	1.646722862			ENSG00000173193	PARP14	poly(ADP-ribose) polymerase family member 14	54625	GO:0003714	IBA	MF	1.30957314	4.829621445	5.073601151	0.0003876269935	0.008247791409	-0.06218773645
RTL6					MTHFD2L						MRPS21							ENSG00000143398	PIP5K1A	phosphatidylinositol-4-phosphate 5-kinase type 1 alpha	8394	GO:0005515	IPI	MF	-0.6156960008	6.333550956	-5.341358088	0.00004663189323	0.0009744897233	1.64229138			ENSG00000267519							-2.39783722	2.032725831	-4.855761677	0.000543852772	0.01019737751	-0.06530945574
STOM					PLXDC2						BTBD19							ENSG00000184838	PRR16	proline rich 16	51334	GO:0005515	IPI	MF	-0.5855450114	5.1601672	-5.33753324	0.00004700996045	0.0009801576753	1.641998851			ENSG00000132434	LANCL2	LanC like 2	55915	GO:0003824	IEA	MF	-0.6206544273	4.372214128	-5.067329	0.0003913879881	0.008318233317	-0.06898154432
GDI1					ENSA						PSMB8							ENSG00000125966	MMP24	matrix metallopeptidase 24	10893	GO:0004222	IBA	MF	-2.555869204	-0.7194897594	-5.05867229	0.0000850653395	0.001492140391	1.639778799			ENSG00000189423							-2.055020661	-0.5250821068	-4.728601308	0.0006647790902	0.0116820219	-0.06989864658
CDIPT					TMED7						SDHAP1							ENSG00000100485	SOS2	SOS Ras/Rho guanine nucleotide exchange factor 2	6655	GO:0003677	IEA	MF	-0.4995642011	4.742243459	-5.326220814	0.00004814664029	0.0009970593184	1.639296612			ENSG00000103657	HERC1	HECT and RLD domain containing E3 ubiquitin protein ligase family member 1	8925	GO:0004842	IEA	MF	0.749775604	5.464807072	5.111210035	0.0003658644752	0.007987176115	-0.07019618538
CSRP1					COX7C						CLASRP							ENSG00000100360	IFT27	intraflagellar transport 27	11020	GO:0000139	IBA	CC	-0.8300882188	3.198172341	-5.248697468	0.00005673369148	0.001116898896	1.637618741			ENSG00000260793							-2.689086001	-1.657398438	-4.738238872	0.000654687644	0.01157074268	-0.07188030013
CNTLN					OXTR						ARRDC2							ENSG00000145901	TNIP1	TNFAIP3 interacting protein 1	10318	GO:0002755	ISS	BP	0.64329814	6.418534773	5.34171307	0.00004659696356	0.0009744897233	1.635193844			ENSG00000259673	IQCH-AS1	IQCH antisense RNA 1	100506686				1.247834846	0.9160862894	4.772250297	0.0006203476813	0.01117775739	-0.07251565498
FAM168B					TMCC1-AS1						ACP3							ENSG00000167740	CYB5D2	cytochrome b5 domain containing 2	124936	GO:0005515	IPI	MF	0.7797081523	4.323314717	5.291928531	0.00005176763283	0.001048380273	1.625829913			ENSG00000133640	LRRIQ1	leucine rich repeats and IQ motif containing 1	84125				-3.053835709	-6.298154714	-5.290574089	0.0002785143056	0.006777181435	-0.07275941213
IKZF2					TRIM9						ALCAM							ENSG00000104221	BRF2	BRF2 RNA polymerase III transcription initiation factor subunit	55290	GO:0000126	IMP	CC	0.7321322707	3.585463339	5.241447004	0.00005761319873	0.001126535298	1.618452985			ENSG00000174028							1.830182901	2.340734409	4.851212136	0.0005477520013	0.01022590191	-0.0730526015
CD59					PRRT3-AS1						ENO3							ENSG00000161692	DBF4B	DBF4 zinc finger B	80174	GO:0003676	IEA	MF	-0.8327165141	2.389502765	-5.184191409	0.00006506808391	0.001228260497	1.618326923			ENSG00000143669	LYST	lysosomal trafficking regulator	1130	GO:0005515	IPI	MF	0.7780878226	4.159093528	5.018871434	0.000421781562	0.008733053439	-0.07771454791
USP35					BRD9						DCLK1							ENSG00000175348	TMEM9B	TMEM9 domain family member B	56674	GO:0005515	IPI	MF	0.6420577522	5.389850324	5.323980836	0.00004837503708	0.00100065973	1.609853394			ENSG00000154889	MPPE1	metallophosphoesterase 1	65258	GO:0005515	IPI	MF	0.6143339048	4.5838828	5.060468767	0.0003955459502	0.008354738619	-0.08381707541
ARHGEF2					ZNF207						LEO1							ENSG00000084674	APOB	apolipoprotein B	338	GO:0001523	TAS	BP	8.363764468	-0.7442712094	5.603545256	0.00002691921961	0.0006822014385	1.608406772			ENSG00000115944	COX7A2L	cytochrome c oxidase subunit 7A2 like	9167	GO:0002082	IBA	BP	-0.4955287953	6.265538896	-5.104366468	0.0003697259734	0.008052439861	-0.08403796003
ATP1B3					MAP3K3						ZNF106							ENSG00000134014	ELP3	elongator acetyltransferase complex subunit 3	55140	GO:0000049	IEA	MF	0.6112419347	4.999342723	5.311292486	0.00004968992489	0.001019810673	1.604529626			ENSG00000224132							3.785386961	-4.519521633	5.226862814	0.0003066915238	0.007197313537	-0.08730999613
ZNF614					RN7SK						TMEM184A							ENSG00000200534	SNORA33	small nucleolar RNA, H/ACA box 33	594839	GO:0005730	IEA	CC	-2.522694268	-2.864843967	-5.096504135	0.00007845099815	0.001407056612	1.591512598			ENSG00000142583	SLC2A5	solute carrier family 2 member 5	6518	GO:0003044	ISS	BP	-2.721741176	1.941724171	-4.857262987	0.0005425725073	0.01019195947	-0.08908777745
MED27					CFP						RN7SL1							ENSG00000157150	TIMP4	TIMP metallopeptidase inhibitor 4	7079	GO:0002020	IBA	MF	3.248971971	2.395880181	5.064187132	0.00008406672795	0.00147603476	1.587025413			ENSG00000231365	WARS2-AS1	WARS2 antisense RNA 1	101929147				0.869954501	2.53023688	4.871598623	0.000530506873	0.01005947786	-0.093077904
MARCHF5					ZNF236-DT						ZC3H10							ENSG00000139734	DIAPH3	diaphanous related formin 3	81624	GO:0003779	IEA	MF	-1.67440186	3.900734868	-5.259578201	0.00005543955264	0.001102063826	1.585988566			ENSG00000130382	MLLT1	MLLT1 super elongation complex subunit	4298	GO:0000981	ISM	MF	-0.6623165722	5.938202078	-5.098718566	0.0003729453677	0.008061183628	-0.0959489638
SNHG29					TMPPE						HERC2P9							ENSG00000261556	SMG1P7	SMG1 pseudogene 7	100506060				-1.627445938	0.8346382039	-5.091318157	0.00007932564192	0.001418435291	1.585407227			ENSG00000215252	GOLGA8B	golgin A8 family member B	440270	GO:0000137	IBA	CC	-2.641704357	2.893406002	-4.902695296	0.0005052990398	0.00980508445	-0.09671247085
SMARCC1					CNEP1R1						WARS2							ENSG00000116001	TIA1	TIA1 cytotoxic granule associated RNA binding protein	7072	GO:0003723	HDA	MF	-1.067591524	4.812192827	-5.300923668	0.00005079161906	0.001036623611	1.57747991			ENSG00000135404	CD63	CD63 molecule	967	GO:0002092	IMP	BP	0.6202958017	9.931384956	4.967161808	0.0004569908215	0.009224222385	-0.1097035223
CEBPG					THYN1						OSGIN2							ENSG00000250616							1.437348834	-0.294527391	5.024942984	0.00009144254342	0.001562502546	1.570132643			ENSG00000115590	IL1R2	interleukin 1 receptor type 2	7850	GO:0004908	IBA	MF	5.154432753	-2.502639467	4.948068432	0.0004707671621	0.009430150451	-0.1126818367
EHD2					FDXACB1						RIPK4							ENSG00000204131	NHSL2	NHS like 2	340527	GO:0005515	IPI	MF	1.210304695	5.873543274	5.308112957	0.00005002512311	0.001024398391	1.56898228			ENSG00000174628	IQCK	IQ motif containing K	124152				0.7111068924	2.158691348	4.836248623	0.00056078646	0.01037792097	-0.115987016
TSR3					OST4						POMGNT2							ENSG00000214113	LYRM4	LYR motif containing 4	57128	GO:0005515	IPI	MF	0.8636814778	4.378009989	5.255628263	0.00005590581895	0.001106068096	1.568402485			ENSG00000279744							-4.275895901	-4.397932532	-5.03634217	0.0004105448305	0.00861630963	-0.1220046313
STEAP1B					HSF4						MIR410							ENSG00000148158	SNX30	sorting nexin family member 30	401548	GO:0005515	IPI	MF	-0.8136228036	4.6896397	-5.293976406	0.0000515437518	0.001046155706	1.566622077			ENSG00000196526	AFAP1	actin filament associated protein 1	60312	GO:0003779	IEA	MF	-0.7694917816	8.049253623	-5.027162166	0.0004164090824	0.008693602837	-0.1252602069
HIVEP1					APCDD1L-DT						FBXL6							ENSG00000109046	WSB1	WD repeat and SOCS box containing 1	26118	GO:0000209	TAS	BP	-1.515907073	5.542270086	-5.302540075	0.00005061824088	0.001034235505	1.565691037			ENSG00000272574							-2.352219043	-2.305519333	-4.725387387	0.0006681807723	0.01173063753	-0.1273155468
ATF5					MIR25						MPLKIP							ENSG00000261560							-3.632690919	-5.183683434	-5.404471802	0.00004082459709	0.0008908022603	1.564247049			ENSG00000141971	MVB12A	multivesicular body subunit 12A	93343	GO:0000813	IBA	CC	0.7279965669	3.926575707	4.978808366	0.0004487976701	0.009088644923	-0.1276906818
KIF16B					CACNA2D4						NXNL2							ENSG00000196531	NACA	nascent polypeptide associated complex subunit alpha	4666	GO:0003677	IEA	MF	0.762770556	8.657616932	5.263721589	0.00005495473125	0.00109479849	1.561140726			ENSG00000041515	MYO16	myosin XVI	23026	GO:0003774	IEA	MF	2.833245116	0.3425656774	4.686622722	0.0007106882895	0.01225555744	-0.1309450877
VWA5A					TCF19						MAGED4B							ENSG00000010818	HIVEP2	HIVEP zinc finger 2	3097	GO:0003677	TAS	MF	-0.7519371808	5.866437633	-5.297150357	0.00005119872335	0.001041456958	1.541260196			ENSG00000172732	MUS81	MUS81 structure-specific endonuclease subunit	80198	GO:0000712	IBA	BP	-0.5607516789	4.212876013	-5.012796231	0.0004257649544	0.008766391241	-0.1365978478
TP73-AS1					MAPK8IP1						PROSER3							ENSG00000245849	RAD51-AS1	RAD51 antisense RNA 1	100505648				-2.096393041	-0.08294917378	-5.01257934	0.0000939007446	0.001594978802	1.522241198			ENSG00000137767	SQOR	sulfide quinone oxidoreductase	58472	GO:0005739	IBA	CC	1.765717154	4.333700901	4.975708767	0.0004509628813	0.009122490092	-0.1377356324
ZMYM2					ZNF300						PRPF39							ENSG00000165775	FUNDC2	FUN14 domain containing 2	65991	GO:0000422	IBA	BP	0.574573587	5.293872089	5.278347309	0.00005327782456	0.001075403218	1.521939507			ENSG00000121310	ECHDC2	enoyl-CoA hydratase domain containing 2	55268	GO:0004300	IBA	MF	-0.9231245123	3.743800296	-4.97936497	0.0004484100239	0.009088644923	-0.1386689339
GSTM4					MRPS14						NRCAM							ENSG00000082258	CCNT2	cyclin T2	905	GO:0000079	TAS	BP	-0.8240920274	4.253226584	-5.253088651	0.00005620772529	0.0011101177	1.518389427			ENSG00000170390	DCLK2	doublecortin like kinase 2	166614	GO:0000226	IBA	BP	-2.005803148	3.451306449	-4.92804838	0.0004856853496	0.009583464447	-0.1427556257
WRN					VEGFD						NREP							ENSG00000105443	CYTH2	cytohesin 2	9266	GO:0000139	TAS	CC	-1.024302649	4.396825098	-5.257949134	0.00005563136942	0.00110355445	1.518240031			ENSG00000120318	ARAP3	ArfGAP with RhoGAP domain, ankyrin repeat and PH domain 3	64411	GO:0001726	IBA	CC	-1.228082038	1.678372798	-4.79768003	0.0005959176959	0.01085404726	-0.1433458076
WDR45B					WDR55						GPM6B							ENSG00000155744	FAM126B	family with sequence similarity 126 member B	285172	GO:0005515	IPI	MF	-1.050729642	3.356963953	-5.193083321	0.00006384850969	0.001215241137	1.517995039			ENSG00000187288	CIDEC	cell death inducing DFFA like effector c	63924	GO:0003674	ND	MF	7.004019403	-1.374258659	4.923506817	0.0004891386764	0.009610534271	-0.1463220898
FLOT1					C2orf92						MARCHF6							ENSG00000178028	DMAP1	DNA methyltransferase 1 associated protein 1	55929	GO:0000122	IBA	BP	-0.6564365342	3.965951872	-5.240619501	0.00005771446201	0.001126535298	1.515406021			ENSG00000213412	HNRNPA1P33	heterogeneous nuclear ribonucleoprotein A1 pseudogene 33	728643				-3.956427687	-3.804448377	-4.822988241	0.0005726114693	0.01054392944	-0.150645913
DARS1					BMS1P4						RALGPS2							ENSG00000267108							-3.622467294	-5.273344002	-5.419333391	0.00003956851632	0.0008768153834	1.510485044			ENSG00000153048	CARHSP1	calcium regulated heat stable protein 1	23589	GO:0000177	ISS	CC	0.8800269725	5.35297665	5.055803387	0.0003984003519	0.008399607419	-0.1558713988
ZNF623					NCALD						GET4							ENSG00000242798							-3.101845338	-3.333865949	-5.119995037	0.00007461097296	0.001353337771	1.504669761			ENSG00000117594	HSD11B1	hydroxysteroid 11-beta dehydrogenase 1	3290	GO:0003845	IBA	MF	6.477777348	-0.7567011616	4.718550965	0.0006754778363	0.01181382591	-0.1610428189
PHF20					NKX3-1						CDK8							ENSG00000162591	MEGF6	multiple EGF like domains 6	1953	GO:0005509	IEA	MF	-3.733162354	2.617297394	-5.160474497	0.00006843898032	0.001271479424	1.500425765			ENSG00000136114	THSD1	thrombospondin type 1 domain containing 1	55901	GO:0005515	IPI	MF	1.370010478	3.247683196	4.880155773	0.0005234402375	0.00998534716	-0.1623615725
LYRM7					ZNF830						MYSM1							ENSG00000167333	TRIM68	tripartite motif containing 68	55128	GO:0000209	IBA	BP	0.538094903	3.631951559	5.194324681	0.00006368012189	0.001213332898	1.500062818			ENSG00000223811							-2.293316733	-1.969941151	-4.665573217	0.0007349569084	0.01251052455	-0.1800087748
TCEAL1					ANAPC15						SYNJ2							ENSG00000198369	SPRED2	sprouty related EVH1 domain containing 2	200734	GO:0000188	IBA	BP	0.5495059441	5.729791993	5.277540038	0.00005336899999	0.001076059793	1.496367909			ENSG00000103168	TAF1C	TATA-box binding protein associated factor, RNA polymerase I subunit C	9013	GO:0001164	IBA	MF	-1.095061362	3.420268946	-4.911150427	0.0004986664343	0.009725514286	-0.1806383678
MAP2K2					CD24						SLFNL1-AS1							ENSG00000188501	LCTL	lactase like	197021	GO:0002089	IEA	BP	-2.812315641	-0.8580685373	-4.985950701	0.00009942709613	0.001650939692	1.493424463			ENSG00000180447	GAS1	growth arrest specific 1	2619	GO:0005515	IPI	MF	2.674452891	6.465336326	5.016313701	0.0004234537843	0.008739169229	-0.1854100162
RARG					UQCR10						SNORD63B							ENSG00000243927	MRPS6	mitochondrial ribosomal protein S6	64968	GO:0003735	IBA	MF	1.385470712	5.567243521	5.265229191	0.0000547794054	0.001092491881	1.492191047			ENSG00000164220	F2RL2	coagulation factor II thrombin receptor like 2	2151	GO:0004435	TAS	MF	-2.335413524	0.5012192269	-4.693419303	0.0007030340194	0.01219186414	-0.1922596046
STK25					RPS20						C2CD2L							ENSG00000089289	IGBP1	immunoglobulin binding protein 1	3476	GO:0000122	IMP	BP	0.6685267056	5.753879417	5.272973333	0.00005388779594	0.001081765076	1.491142975			ENSG00000167302	TEPSIN	TEPSIN adaptor related protein complex 4 accessory protein	146705	GO:0005515	IPI	MF	-0.9793266537	2.568099352	-4.825830261	0.0005700550775	0.01051973931	-0.1952115245
UMAD1					RPS13						C14orf93							ENSG00000260751							-2.752139543	-2.634984811	-5.0369522	0.0000891177522	0.001540217917	1.491128313			ENSG00000173706	HEG1	heart development protein with EGF like domains 1	57493	GO:0001570	IEA	BP	-1.419639841	8.773412741	-4.936049388	0.000479664138	0.00955654473	-0.1958768838
ITSN1					ACVR2A						STX16-NPEPL1							ENSG00000170558	CDH2	cadherin 2	1000	GO:0005509	IBA	MF	-3.350759551	3.78601282	-5.200268435	0.00006288014334	0.001204041077	1.490987787			ENSG00000277443	MARCKS	myristoylated alanine rich protein kinase C substrate	4082	GO:0005080	IEA	MF	-0.8931223369	8.277390304	-4.964131303	0.0004591485941	0.009257658716	-0.2018945254
TRIM32					PLCL2						PRKCI							ENSG00000182606	TRAK1	trafficking kinesin protein 1	22906	GO:0005102	IBA	MF	-1.064439276	5.835792788	-5.270716456	0.00005414609156	0.001085603192	1.488642341			ENSG00000165424	ZCCHC24	zinc finger CCHC-type containing 24	219654	GO:0003723	HDA	MF	0.9380768652	6.772979952	5.019045393	0.0004216680834	0.008733053439	-0.2092900868
ATG4C					KDM2B						PIGL							ENSG00000274471	HERC2P7	hect domain and RLD 2 pseudogene 7	100132101				-2.305029616	-0.8388702589	-4.982390837	0.0001001906619	0.001656124563	1.488419889			ENSG00000183741	CBX6	chromobox 6	23466	GO:0000122	IMP	BP	0.6843263284	6.33217968	5.027787531	0.0004160067913	0.008693602837	-0.2113460923
BUD31					TEN1-CDK3						CALML6							ENSG00000037042	TUBG2	tubulin gamma 2	27175	GO:0000070	IBA	BP	-0.7293165013	3.876791055	-5.219902009	0.00006031001756	0.00116603604	1.487807045			ENSG00000203805	PLPP4	phospholipid phosphatase 4	196051	GO:0000810	IDA	MF	-1.370012165	3.079072838	-4.884054889	0.0005202533643	0.009946748845	-0.2138258898
MARS1					HSPA1A						MPV17							ENSG00000172888	ZNF621	zinc finger protein 621	285268	GO:0000790	IBA	CC	-0.6718895967	4.803641165	-5.257919794	0.00005563483028	0.00110355445	1.485581416			ENSG00000186815	TPCN1	two pore segment channel 1	53373	GO:0005245	IEA	MF	0.6247092287	5.712309683	5.025125875	0.0004177218683	0.00870756793	-0.2164417713
TPM1					OSER1-DT						SLC7A1							ENSG00000187049	TMEM216	transmembrane protein 216	51259	GO:0005515	IPI	MF	1.375131208	3.367405854	5.146010558	0.00007058198998	0.001300007402	1.485325811			ENSG00000116260	QSOX1	quiescin sulfhydryl oxidase 1	5768	GO:0000139	IDA	CC	-0.9374392542	8.908263805	-4.929567261	0.0004845361841	0.009575227468	-0.2199388319
C6orf120					GDPD5						GIMAP2							ENSG00000136492	BRIP1	BRCA1 interacting protein C-terminal helicase 1	83990	GO:0000077	NAS	BP	-1.807616533	2.264482994	-5.11613313	0.00007522881256	0.001362584652	1.483875812			ENSG00000138821	SLC39A8	solute carrier family 39 member 8	64116	GO:0005381	IDA	MF	1.507263367	1.799804803	4.718612133	0.000675412175	0.01181382591	-0.2208417384
ACTN1					ZBED3						EPOP							ENSG00000125378	BMP4	bone morphogenetic protein 4	652	GO:0000122	IBA	BP	3.928743801	1.244572938	4.983898697	0.0000998665081	0.001652254906	1.483039307			ENSG00000115084	SLC35F5	solute carrier family 35 member F5	80255	GO:0016021	IEA	CC	0.778492741	6.567463297	5.018930026	0.0004217433376	0.008733053439	-0.221360999
ABHD10					NUPR1						SCARA5							ENSG00000100319	ZMAT5	zinc finger matrin-type 5	55954	GO:0000398	TAS	BP	0.6660633266	3.519605489	5.172770213	0.00006666963592	0.001248218857	1.482855341			ENSG00000166012	TAF1D	TATA-box binding protein associated factor, RNA polymerase I subunit D	79101	GO:0003677	IEA	MF	-0.6690547346	4.997918261	-4.998400737	0.0004353637566	0.008894616395	-0.2279743572
BTF3L4					MSLN						CHKB							ENSG00000134817	APLNR	apelin receptor	187	GO:0001525	IEA	BP	-6.150740839	-4.798101896	-5.244602288	0.00005722874735	0.001121830188	1.479541131			ENSG00000279689							-2.316730697	-2.913954602	-4.64735848	0.0007566627212	0.0127623779	-0.2333719946
DGCR8					TCIM						LYRM4-AS1							ENSG00000139438	FAM222A	family with sequence similarity 222 member A	84915				-2.735913417	-2.748967265	-5.049921939	0.00008667478049	0.001513138794	1.474303108			ENSG00000142102	PGGHG	protein-glucosylgalactosylhydroxylysine glucosidase	80162	GO:0004553	IBA	MF	-1.356579183	3.010758484	-4.84376993	0.000554194274	0.01032409551	-0.2340072975
CMTM4					SH3GLB2						ST6GAL1							ENSG00000144524	COPS7B	COP9 signalosome subunit 7B	64708	GO:0000338	IDA	BP	-0.4427192198	4.414201637	-5.236868019	0.00005817583073	0.001131801214	1.468366349			ENSG00000147852	VLDLR	very low density lipoprotein receptor	7436	GO:0005041	TAS	MF	-2.447564291	4.692227814	-4.952594752	0.0004674620252	0.009382324115	-0.2354473577
OGDH					JTB						PRL							ENSG00000169976	SF3B5	splicing factor 3b subunit 5	83443	GO:0000398	IBA	BP	0.6573829071	5.614663494	5.260020783	0.00005538755727	0.001102063826	1.46617022			ENSG00000176720	BOK	BCL2 family apoptosis regulator BOK	666	GO:0001836	IDA	BP	-0.9324773734	5.134514462	-5.002107757	0.0004328702302	0.008873119069	-0.2382372303
UXS1					PDCD2						BRD2							ENSG00000267796	LIN37	lin-37 DREAM MuvB core complex component	55957	GO:0000122	IBA	BP	-1.454841727	-0.686621771	-4.969772427	0.000102945797	0.001694035411	1.459137413			ENSG00000188895	MSL1	MSL complex subunit 1	339287	GO:0003682	IBA	MF	-0.4188064694	6.010392393	-5.009603744	0.0004278741629	0.00879022015	-0.2424557369
CEP170					SGPP2						RPA2							ENSG00000137845	ADAM10	ADAM metallopeptidase domain 10	102	GO:0000139	IEA	CC	-0.460962932	7.037060854	-5.246393629	0.00005701165436	0.001120610436	1.459059842			ENSG00000068079	IFI35	interferon induced protein 35	3430	GO:0005515	IPI	MF	1.086595865	3.347480332	4.856747224	0.0005430119725	0.01019195947	-0.2452940523
HDHD5					APRT						NDRG4							ENSG00000196876	SCN8A	sodium voltage-gated channel alpha subunit 8	6334	GO:0001518	IBA	CC	-1.042572836	4.827052478	-5.245019005	0.00005717816984	0.001121830188	1.4580706			ENSG00000177169	ULK1	unc-51 like autophagy activating kinase 1	8408	GO:0004674	IDA	MF	-1.044791359	4.504438801	-4.970149525	0.0004548740232	0.009191540847	-0.245901269
CABIN1					TRIM27						TNFRSF21							ENSG00000149260	CAPN5	calpain 5	726	GO:0004198	IBA	MF	-0.9268873156	4.438522802	-5.230107338	0.00005901684269	0.001145863523	1.453557628			ENSG00000133069	TMCC2	transmembrane and coiled-coil domain family 2	9911	GO:0005515	IPI	MF	-1.348673371	0.7940115588	-4.673853399	0.0007253077479	0.01239196003	-0.2462888773
PARP4					MIR4292						CPEB1							ENSG00000267034							7.407561024	-1.632387441	5.508482911	0.00003282247855	0.0007701110439	1.451132506			ENSG00000203780	FANK1	fibronectin type III and ankyrin repeat domains 1	92565	GO:0000785	IDA	CC	-1.347630082	1.95565402	-4.764425341	0.0006280761244	0.01122531525	-0.2528626548
HFE					IMMP2L						SHC2							ENSG00000170017	ALCAM	activated leukocyte cell adhesion molecule	214	GO:0001772	IDA	CC	-2.145208264	6.485645812	-5.240119277	0.00005777576387	0.001126535298	1.450988531			ENSG00000161048	NAPEPLD	N-acyl phosphatidylethanolamine phospholipase D	222236	GO:0000139	IEA	CC	0.5715539414	3.325810587	4.840606922	0.0005569565126	0.01034852096	-0.2576727975
IFNAR2					CRLF3						ACOT13							ENSG00000120306	CYSTM1	cysteine rich transmembrane module containing 1	84418	GO:0003674	ND	MF	0.9936301529	4.569672655	5.207817952	0.00006187885728	0.001190097771	1.445064745			ENSG00000263874	LINC00672	long intergenic non-protein coding RNA 672	100505576				-2.0542757	-1.179681894	-4.598441365	0.0008183672746	0.01347307678	-0.2581843274
LYN					MRPS33						ADIRF-AS1							ENSG00000136114	THSD1	thrombospondin type 1 domain containing 1	55901	GO:0005515	IPI	MF	1.92553402	3.983283411	5.160286458	0.00006846640891	0.001271479424	1.442243105			ENSG00000158050	DUSP2	dual specificity phosphatase 2	1844	GO:0000188	IBA	BP	-2.663279744	0.4588431074	-4.657257939	0.0007447833084	0.01262035669	-0.2619181801
WNK1					MRPL40						SAP18							ENSG00000182149	IST1	IST1 factor associated with ESCRT-III	9798	GO:0000785	IDA	CC	0.3886320448	6.900518285	5.242612849	0.00005747084063	0.001125373515	1.439124332			ENSG00000100441	KHNYN	KH and NYN domain containing	23351	GO:0003674	ND	MF	-0.6169304318	5.738283094	-4.996267858	0.000436805329	0.008902911197	-0.2619993757
SLC22A23					COQ9						PTPN22							ENSG00000051009	FAM160A2	family with sequence similarity 160 member A2	84067	GO:0005515	IPI	MF	-0.8763521785	3.712607969	-5.190575767	0.00006419004593	0.001220475609	1.436064926			ENSG00000100014	SPECC1L	sperm antigen with calponin homology and coiled-coil domains 1 like	23384	GO:0005515	IPI	MF	0.5558424591	5.313580729	4.98604341	0.0004437863863	0.009006912934	-0.2645205619
HECW2					B2M						L3MBTL1							ENSG00000231298	MANCR	mitotically associated long non coding RNA	100216001				1.896538004	0.7535341579	4.968491638	0.0001032297386	0.001697185703	1.43442914			ENSG00000204650	LINC02210	long intergenic non-protein coding RNA 2210	147081				-1.262871936	1.080927853	-4.672812273	0.0007265136271	0.01240109074	-0.2649166753
TBC1D12					DMKN						PPP1R1C							ENSG00000175137	SH3BP5L	SH3 binding domain protein 5 like	80851	GO:0004860	IBA	MF	-0.9927751411	5.040847488	-5.241105684	0.00005765494463	0.001126535298	1.431914258			ENSG00000116096	SPR	sepiapterin reductase	6697	GO:0004033	TAS	MF	0.6849975695	3.867108302	4.888029605	0.0005170258157	0.009926143233	-0.2683995568
SNRNP35					SDF2						SLA							ENSG00000234371	RPSAP31	ribosomal protein SA pseudogene 31	391598				4.070208498	-4.450376154	5.695686357	0.00002223596891	0.0006106803909	1.429342712			ENSG00000092010	PSME1	proteasome activator subunit 1	5720	GO:0000165	TAS	BP	0.5528432661	5.843534005	4.994240907	0.0004381799923	0.008902911197	-0.2685169965
PNPLA2					MAP2K3						CSRNP2							ENSG00000205426	KRT81	keratin 81	3887	GO:0005515	IPI	MF	-4.867932917	-5.998892978	-5.49872282	0.00003349954326	0.0007839918618	1.425213774			ENSG00000163359	COL6A3	collagen type VI alpha 3 chain	1293	GO:0004867	IEA	MF	0.8303076664	11.40639712	4.815131806	0.0005797415614	0.01064338658	-0.2690063425
BIRC6					FNBP1L						SNHG12							ENSG00000132170	PPARG	peroxisome proliferator activated receptor gamma	5468	GO:0000122	IBA	BP	3.767278021	3.086608588	5.008134544	0.00009480089311	0.001603139896	1.421706908			ENSG00000106804	C5	complement C5	727	GO:0000187	TAS	BP	2.108906278	3.000978095	4.748328971	0.0006442954481	0.01140890952	-0.2697115702
LAMP2					KLF17						SDCBP							ENSG00000197969	VPS13A	vacuolar protein sorting 13 homolog A	23230	GO:0005515	IPI	MF	-1.00350936	3.916035153	-5.189287866	0.00006436618846	0.001221293512	1.420205047			ENSG00000255176							-2.154379036	-2.765969278	-4.626028114	0.000782943447	0.01305070625	-0.2705507716
GTPBP6					RPL6P27						PIP5KL1							ENSG00000256164							4.847206767	-2.490149298	5.22268831	0.00005995409559	0.001160377369	1.416055423			ENSG00000137393	RNF144B	ring finger protein 144B	255488	GO:0000151	IBA	CC	1.245050558	3.069722101	4.760954571	0.0006315365789	0.01123684882	-0.2787753708
NDFIP2					IL7R						OVGP1							ENSG00000114383	TUSC2	tumor suppressor 2, mitochondrial calcium regulator	11334	GO:0001779	IEA	BP	0.5288785655	3.871065773	5.165910552	0.00006765088274	0.001260160809	1.409329393			ENSG00000012171	SEMA3B	semaphorin 3B	7869	GO:0001755	IBA	BP	-2.238483655	2.703637029	-4.767932571	0.0006245996533	0.01121062293	-0.2813552052
CCND1					TOMM7						BBC3							ENSG00000198431	TXNRD1	thioredoxin reductase 1	7296	GO:0001650	IDA	CC	-0.7850599674	7.675818563	-5.205650408	0.00006216465439	0.001194342491	1.407108832			ENSG00000240694	PNMA2	PNMA family member 2	10687	GO:0005515	IPI	MF	2.783747409	5.334426288	4.911017543	0.0004987699598	0.009725514286	-0.281449614
HACD3					CORO2B						DMWD							ENSG00000198298	ZNF485	zinc finger protein 485	220992	GO:0000978	IBA	MF	1.066882454	1.108672346	4.986681202	0.00009927114501	0.001649843269	1.401815147			ENSG00000141338	ABCA8	ATP binding cassette subfamily A member 8	10351	GO:0005319	IBA	MF	2.32370485	5.011060064	4.912535552	0.000497588687	0.009725514286	-0.2833892721
NUDCD2					ASB9						BACE2							ENSG00000206573	THUMPD3-AS1	THUMPD3 antisense RNA 1	440944				-1.18394706	2.131620981	-5.056069287	0.00008554088859	0.001499048924	1.401611136			ENSG00000128016	ZFP36	ZFP36 ring finger protein	7538	GO:0000122	IMP	BP	0.8347091956	5.14713061	4.956856907	0.0004643722334	0.00934087124	-0.2853608753
CLK3					DRD1						MAN2C1							ENSG00000100934	SEC23A	Sec23 homolog A, COPII coat complex component	10484	GO:0000139	IEA	CC	-0.6456430237	7.818649037	-5.198930689	0.00006305929045	0.001205220689	1.399384636			ENSG00000203722	RAET1G	retinoic acid early transcript 1G	353091	GO:0002729	IDA	BP	1.289075287	0.4461612498	4.602916481	0.0008125079709	0.01344642448	-0.2891685555
CEPT1					ERICH5						AKNAD1							ENSG00000143353	LYPLAL1	lysophospholipase like 1	127018	GO:0002084	IBA	BP	0.9310715327	2.85496227	5.07677412	0.00008183216228	0.001453491301	1.394094495			ENSG00000077044	DGKD	diacylglycerol kinase delta	8527	GO:0003951	IEA	MF	-0.7661245989	3.525859811	-4.843391552	0.0005545239454	0.01032409551	-0.292504256
CCN1					PTPN4						HNRNPC							ENSG00000270015							-1.112446894	0.7869608755	-4.992749589	0.00009798525594	0.001638863697	1.392337261			ENSG00000054654	SYNE2	spectrin repeat containing nuclear envelope protein 2	23224	GO:0003779	ISS	MF	1.849314494	3.126308347	4.749778704	0.0006428166788	0.01139364802	-0.2946424258
RMDN3					ARIH2						EPB41							ENSG00000129292	PHF20L1	PHD finger protein 20 like 1	51105	GO:0005515	IPI	MF	-0.5531570113	5.720284648	-5.228110325	0.00005926764138	0.001149516579	1.389979828			ENSG00000137198	GMPR	guanosine monophosphate reductase	2766	GO:0003920	IEA	MF	2.230406401	2.298557782	4.680218068	0.0007179816584	0.01233999642	-0.2964090285
TLN1					FBXO9						TRMT9B							ENSG00000132274	TRIM22	tripartite motif containing 22	10346	GO:0000209	IBA	BP	0.6489802459	6.941291903	5.218514194	0.0000604881038	0.001168248135	1.389212783			ENSG00000137806	NDUFAF1	NADH:ubiquinone oxidoreductase complex assembly factor 1	51103	GO:0005515	IPI	MF	0.5711841497	4.135758441	4.893145634	0.000512902642	0.009874157693	-0.299758188
PHF13					RPRD1B						ANXA8L1							ENSG00000224184	MIR3681HG	MIR3681 host gene	100506457				2.560471893	-1.117494748	4.956742403	0.000105872072	0.001724951056	1.387417653			ENSG00000125148	MT2A	metallothionein 2A	4502	GO:0005515	IPI	MF	2.360124118	8.027738111	4.93137511	0.0004831721382	0.009575227468	-0.2997920867
EIF1					PAFAH1B3						VEGFB							ENSG00000270012							-2.664618908	-2.161976434	-4.951652749	0.0001070380467	0.0017349241	1.385598871			ENSG00000108379	WNT3	Wnt family member 3	7473	GO:0000902	IMP	BP	-1.228221727	1.118717347	-4.64550713	0.000758906441	0.01277422295	-0.3024176353
LAPTM4B					SLC25A19						CCSAP							ENSG00000114626	ABTB1	ankyrin repeat and BTB domain containing 1	80325	GO:0000151	IBA	CC	-0.9668941779	3.314104526	-5.134553323	0.0000723281883	0.001324428742	1.38482739			ENSG00000228560							9.392831272	-0.2233072472	4.879234406	0.0005241963121	0.00998534716	-0.304741289
ARHGEF7					CES4A						CUTC							ENSG00000196912	ANKRD36B	ankyrin repeat domain 36B	57730	GO:0005515	IPI	MF	-1.647106978	0.1118639453	-4.948687662	0.0001077233454	0.001741416689	1.381985401			ENSG00000029639	TFB1M	transcription factor B1, mitochondrial	51106	GO:0000154	TAS	BP	1.20478738	3.250681582	4.791225282	0.0006020208515	0.01091401059	-0.3173099863
CREBL2					CFAP20						MDH1							ENSG00000213625	LEPROT	leptin receptor overlapping transcript	54741	GO:0000139	IEA	CC	0.6121968656	7.178791015	5.209850945	0.00006161202396	0.00118620925	1.375510018			ENSG00000196296	ATP2A1	ATPase sarcoplasmic/endoplasmic reticulum Ca2+ transporting 1	487	GO:0005388	IBA	MF	-1.595199118	-1.900420179	-4.560178587	0.0008703199709	0.01401010942	-0.3187685462
HECA					PIN4						LPCAT3							ENSG00000142892	PIGK	phosphatidylinositol glycan anchor biosynthesis class K	10026	GO:0003756	TAS	MF	-0.5563046547	6.008344904	-5.215557925	0.0000608692537	0.001174373362	1.36424252			ENSG00000134853	PDGFRA	platelet derived growth factor receptor alpha	5156	GO:0000165	TAS	BP	1.605203535	7.977046954	4.910461502	0.0004992033972	0.009725514286	-0.3216654089
CSNK1E					MRPS24						IFI44							ENSG00000100344	PNPLA3	patatin like phospholipase domain containing 3	80339	GO:0001676	IDA	BP	-2.258973291	1.187714346	-4.995369183	0.00009743543456	0.001631154519	1.357069032			ENSG00000082781	ITGB5	integrin subunit beta 5	3693	GO:0001618	IEA	MF	0.9887751808	9.821777365	4.839917554	0.0005575604636	0.01034933086	-0.3219787105
CNOT8					TRMT10C						S1PR2							ENSG00000115602	IL1RL1	interleukin 1 receptor like 1	9173	GO:0002113	IBA	MF	5.501231249	2.321670592	4.914926734	0.0001158495315	0.001832420003	1.353741761			ENSG00000033867	SLC4A7	solute carrier family 4 member 7	9497	GO:0005452	IEA	MF	-0.7010419456	5.13488681	-4.940510281	0.0004763414127	0.009503539742	-0.3232721027
TMEM119					SNRPE						ICMT							ENSG00000102595	UGGT2	UDP-glucose glycoprotein glucosyltransferase 2	55757	GO:0003980	IBA	MF	-0.9972974656	4.848956487	-5.194309914	0.00006368212235	0.001213332898	1.348017553			ENSG00000174938	SEZ6L2	seizure related 6 homolog like 2	26470	GO:0005789	IEA	CC	-3.713080468	1.646974631	-4.645067751	0.0007594399696	0.01277422295	-0.3404024536
TMEM248					ACP6						GPR153							ENSG00000136811	ODF2	outer dense fiber of sperm tails 2	4957	GO:0000086	TAS	BP	-0.5095323539	5.175192339	-5.203408212	0.00006246171734	0.001197541891	1.346875318			ENSG00000004961	HCCS	holocytochrome c synthase	3052	GO:0004408	IBA	MF	-0.4652630126	4.619241087	-4.911398678	0.0004984730925	0.009725514286	-0.3430577544
NOP10					CPT1A						CYTH1							ENSG00000184857	TMEM186	transmembrane protein 186	25880	GO:0005739	IBA	CC	0.7175190311	2.636548371	5.04200014	0.00008815866708	0.00152886127	1.339494352			ENSG00000164024	METAP1	methionyl aminopeptidase 1	23173	GO:0004177	TAS	MF	-0.5848342586	5.506429095	-4.940311262	0.0004764891332	0.009503539742	-0.349987184
CTBP2					SLC9A3R1						SP100							ENSG00000189241	TSPYL1	TSPY like 1	7259	GO:0003682	IBA	MF	0.3737437731	6.140213474	5.204378637	0.00006233297013	0.001196323573	1.337973747			ENSG00000100625	SIX4	SIX homeobox 4	51804	GO:0000790	ISA	CC	0.7062947652	3.616792942	4.796948425	0.0005966061535	0.01085588084	-0.3599401575
LRRFIP1					MGARP						SLC17A5							ENSG00000168906	MAT2A	methionine adenosyltransferase 2A	4144	GO:0004478	IBA	MF	-0.7276141328	7.121988993	-5.186472719	0.00006475293313	0.00122483177	1.336022191			ENSG00000140931	CMTM3	CKLF like MARVEL transmembrane domain containing 3	123920	GO:0001835	IEA	BP	0.8494139828	5.62479013	4.932484501	0.0004823371011	0.009575227468	-0.3606367117
TECPR1					CYP2U1						AKR1A1							ENSG00000258674							-4.116478761	-5.715098904	-5.40439883	0.00004083086445	0.0008908022603	1.335004928			ENSG00000138639	ARHGAP24	Rho GTPase activating protein 24	83478	GO:0001525	IEA	BP	1.032820923	5.042443787	4.904980225	0.0005034974804	0.009788521016	-0.3608200238
PRKACB					TOMM5						CACNB3							ENSG00000089327	FXYD5	FXYD domain containing ion transport regulator 5	53827	GO:0003779	IDA	MF	-0.9965313658	6.339711356	-5.185678618	0.00006486245625	0.001225639905	1.313491674			ENSG00000101871	MID1	midline 1	4281	GO:0000226	TAS	BP	-1.314964385	5.026245244	-4.911471533	0.0004984163662	0.009725514286	-0.3629496834
SWAP70					FANCB						MCC							ENSG00000008083	JARID2	jumonji and AT-rich interaction domain containing 2	3720	GO:0000122	IEA	BP	-0.9469080602	2.965190321	-5.08050541	0.00008118148732	0.001443331327	1.31320747			ENSG00000261123							-3.552500356	-2.523464909	-4.577839488	0.0008459213923	0.01372875413	-0.3637293552
UTRN					MARCHF2						MGST3							ENSG00000128524	ATP6V1F	ATPase H+ transporting V1 subunit F	9296	GO:0005515	IPI	MF	0.5908650969	5.307954837	5.182287973	0.00006533223514	0.001230352931	1.311219905			ENSG00000105290	APLP1	amyloid beta precursor like protein 1	333	GO:0005515	IPI	MF	-2.076244032	2.598243546	-4.715868712	0.0006783637525	0.01185307488	-0.3689088746
PCNA					CCDC102A						SYVN1							ENSG00000146066	HIGD2A	HIG1 hypoxia inducible domain family member 2A	192286	GO:0005739	IBA	CC	0.9195476489	5.18021039	5.175652469	0.000066261699	0.001241848471	1.310154599			ENSG00000147130	ZMYM3	zinc finger MYM-type containing 3	9203	GO:0003677	TAS	MF	-0.5518058133	4.760552573	-4.905659068	0.0005029635544	0.009788444559	-0.3697469766
FBLIM1					PLGLB2						STAT5A							ENSG00000271862							-2.166961781	-2.353947491	-4.92063311	0.0001144333073	0.001821008086	1.309211548			ENSG00000065613	SLK	STE20 like kinase	9748	GO:0004674	IDA	MF	0.7045513441	6.297108139	4.930112428	0.0004841244196	0.009575227468	-0.3698312126
LONP1					RPP21						POP4							ENSG00000169231	THBS3	thrombospondin 3	7059	GO:0003417	IEA	BP	-1.206105236	5.244793301	-5.182634161	0.00006528411105	0.001230352931	1.307561935			ENSG00000036054	TBC1D23	TBC1 domain family member 23	55773	GO:0005515	IPI	MF	-0.5054258509	5.502641945	-4.926050802	0.0004872010848	0.00959287509	-0.3731597735
TANC1					UBA6						ZNF524							ENSG00000279500							-3.0050121	-3.242813058	-5.000781817	0.00009630934874	0.001619691962	1.306096922			ENSG00000054219	LY75	lymphocyte antigen 75	4065	GO:0005887	TAS	CC	4.161985783	-3.856708064	4.800419181	0.0005933475342	0.01083930327	-0.3733253636
RUNX2					SLC44A3						IQCN							ENSG00000055147	FAM114A2	family with sequence similarity 114 member A2	10827	GO:0005515	IPI	MF	0.5090769676	5.181885135	5.17739234	0.00006601668607	0.00123978931	1.304136046			ENSG00000187134	AKR1C1	aldo-keto reductase family 1 member C1	1645	GO:0001523	TAS	BP	3.439433819	4.927472256	4.794145932	0.0005992511508	0.01089121082	-0.3739783018
ADGRE5					TMC7						SPATA18							ENSG00000204387	SNHG32	small nucleolar RNA host gene 32	50854				0.7603038598	6.157286378	5.187301331	0.00006463885195	0.001223935661	1.302887267			ENSG00000197321	SVIL	supervillin	6840	GO:0002102	IEA	CC	1.947787887	5.299487961	4.883180263	0.0005209664344	0.009950081775	-0.3835727095
NUAK1					PARK7						GIGYF1							ENSG00000182774	RPS17	ribosomal protein S17	6218	GO:0000184	TAS	BP	1.103789558	6.754733308	5.181943896	0.00006538010177	0.001230352931	1.30033982			ENSG00000204149	AGAP6	ArfGAP with GTPase domain, ankyrin repeat and PH domain 6	414189	GO:0005096	IEA	MF	-1.185870587	2.047788734	-4.646313622	0.000757928162	0.01277205769	-0.3858602312
EHD1					PLAUR						CFAP44							ENSG00000150093	ITGB1	integrin subunit beta 1	3688	GO:0000082	IEA	BP	-1.068148777	10.67495269	-5.069199715	0.00008316946286	0.001468713479	1.280018267			ENSG00000165899	OTOGL	otogelin like	283310	GO:0005576	IEA	CC	3.529924921	1.908397115	4.565741844	0.0008625553446	0.01393747564	-0.3875544413
BMERB1					PSG1						MAN2A1							ENSG00000161547	SRSF2	serine and arginine rich splicing factor 2	6427	GO:0000278	IEA	BP	-0.6194891297	6.316057637	-5.170312365	0.00006701953519	0.001253490756	1.272959487			ENSG00000151136	BTBD11	BTB domain containing 11	121551	GO:0016021	IEA	CC	2.730126713	-0.827668298	4.510226973	0.000943424257	0.01479125858	-0.3883983941
DNAJC13					FAM118B						INO80E							ENSG00000129422	MTUS1	microtubule associated scaffold protein 1	57509	GO:0005615	HDA	CC	2.933931196	0.9943172424	4.894331699	0.0001211113323	0.001892803003	1.272560576			ENSG00000175348	TMEM9B	TMEM9 domain family member B	56674	GO:0005515	IPI	MF	0.5626532835	5.420955673	4.91346348	0.0004968680575	0.009725514286	-0.3909525791
KIAA1191					OLFM2						ZNF276							ENSG00000155876	RRAGA	Ras related GTP binding A	10670	GO:0003924	IBA	MF	0.4381272011	6.807863393	5.166474683	0.00006756963106	0.001259926413	1.271513099			ENSG00000081181	ARG2	arginase 2	384	GO:0000050	IEA	BP	-2.130463424	0.8748168682	-4.582629659	0.0008394287083	0.01365748595	-0.3996392648
COPS4					WASH9P						RAMP1							ENSG00000143850	PLEKHA6	pleckstrin homology domain containing A6	22874	GO:0005515	IPI	MF	2.922838075	2.824290135	4.988611558	0.00009886024444	0.001648072067	1.268710412			ENSG00000137309	HMGA1	high mobility group AT-hook 1	3159	GO:0000987	IDA	MF	1.847744759	6.917848937	4.893954297	0.0005122541044	0.009874157693	-0.4003686897
GRB10					MVK						NYNRIN							ENSG00000172809	RPL38	ribosomal protein L38	6169	GO:0000184	TAS	BP	0.9728030952	7.138593059	5.160973009	0.00006836631828	0.001271479424	1.267318353			ENSG00000107099	DOCK8	dedicator of cytokinesis 8	81704	GO:0001771	IEA	BP	3.771011015	-3.795254438	4.861627887	0.0005388683444	0.01016177094	-0.4005686039
BHLHE40					SLC35A4						STARD10							ENSG00000164620	RELL2	RELT like 2	285613	GO:0005515	IPI	MF	-1.243138623	0.8397862986	-4.936945429	0.00011048153	0.001776612719	1.263493712			ENSG00000104419	NDRG1	N-myc downstream regulated 1	10397	GO:0005515	IPI	MF	-1.155969967	6.628186458	-4.89170609	0.000514059289	0.009879459946	-0.4008303157
RARS1					LMO3						ATOH8							ENSG00000271533							-1.544131857	-0.3555431441	-4.879603463	0.0001250232342	0.001937556786	1.260338174			ENSG00000197852	INKA2	inka box actin regulator 2	55924	GO:0005634	IBA	CC	-2.583299905	4.088427496	-4.833930692	0.0005628347225	0.01040539989	-0.4011260561
					POLR2I						GPX3							ENSG00000213347	MXD3	MAX dimerization protein 3	83463	GO:0000122	IEA	BP	-1.452755705	0.2721044773	-4.902876978	0.0001188991271	0.001864582209	1.259403774			ENSG00000273264							3.528604453	-3.348476716	4.731714201	0.0006615017621	0.01165770615	-0.4110090165
					PSMA3-AS1						ASAH1							ENSG00000235408							-3.069066822	-3.385358948	-5.016188317	0.00009317629051	0.00158442871	1.25689913			ENSG00000160209	PDXK	pyridoxal kinase	8566	GO:0000287	IDA	MF	0.5314914908	6.95077459	4.892714499	0.000513248762	0.009874157693	-0.4134828622
					ZNF514						NDUFAF8							ENSG00000026508	CD44	CD44 molecule (Indian blood group)	960	GO:0004888	IBA	MF	-0.7133508197	9.428635753	-5.090911481	0.00007939465033	0.001418435291	1.256450919			ENSG00000140538	NTRK3	neurotrophic receptor tyrosine kinase 3	4916	GO:0000187	IDA	BP	-3.921833949	-2.769674393	-4.555027629	0.0008775747868	0.01406938258	-0.4153448601
					IL18R1						RBM33							ENSG00000224066							-4.749123028	-3.791082784	-5.114326997	0.0000755195571	0.001366501808	1.254194714			ENSG00000129675	ARHGEF6	Rac/Cdc42 guanine nucleotide exchange factor 6	9459	GO:0005085	TAS	MF	1.094781256	4.830351636	4.858830302	0.0005412393569	0.01018975503	-0.4157635615
					LOC105376114						METTL17							ENSG00000144182	LIPT1	lipoyltransferase 1	51601	GO:0005737	IBA	CC	1.308921098	1.3389604	4.917618656	0.0001151792276	0.00182510921	1.252088172			ENSG00000175040	CHST2	carbohydrate sulfotransferase 2	9435	GO:0000139	TAS	CC	3.297762123	4.218564406	4.691771066	0.0007048822317	0.01220418276	-0.416745396
					OCIAD1						REEP5							ENSG00000136999	CCN3	cellular communication network factor 3	4856	GO:0001525	IDA	BP	-2.519659124	1.589400808	-4.973830378	0.0001020514336	0.001682335762	1.249807455			ENSG00000197555	SIPA1L1	signal induced proliferation associated 1 like 1	26037	GO:0003674	ND	MF	-0.7905377116	7.58227335	-4.86403491	0.0005368371324	0.01014117203	-0.4168625661
					LMNB1						SYBU							ENSG00000185010	F8	coagulation factor VIII	2157	GO:0000139	IEA	CC	1.683578637	3.196597556	5.022493132	0.00009192435636	0.001567498225	1.248404873			ENSG00000127528	KLF2	Kruppel like factor 2	10365	GO:0000122	IDA	BP	-1.063353453	4.038185226	-4.812234863	0.0005823943014	0.01068147006	-0.4185884213
					ABCB10						GCLM							ENSG00000246560	UBE2D3-AS1	UBE2D3 antisense RNA 1	105377348				0.8397334925	0.3345544673	4.882024322	0.0001243714968	0.001935511639	1.247595457			ENSG00000170502	NUDT9	nudix hydrolase 9	53343	GO:0005515	IPI	MF	0.5741075027	4.653934702	4.857604549	0.0005422816812	0.01019195947	-0.4206426339
					RASA1						CDC42EP5							ENSG00000137825	ITPKA	inositol-trisphosphate 3-kinase A	3706	GO:0000828	IBA	MF	1.704593686	-0.7581769386	4.863452552	0.0001294614151	0.001984426102	1.246554781			ENSG00000182109							-2.22263151	-1.557472919	-4.4902471	0.0009744492172	0.01511091737	-0.4215592059
					RAD9A						NPR3							ENSG00000111652	COPS7A	COP9 signalosome subunit 7A	50813	GO:0000338	IDA	BP	0.4611425023	6.473800047	5.159435117	0.00006859073239	0.001272500261	1.245573698			ENSG00000119977	TCTN3	tectonic family member 3	26123	GO:0005634	IDA	CC	0.6697636391	6.197531665	4.897952731	0.0005090601339	0.009844849856	-0.4223781371
					UBE3B						TRIM47							ENSG00000139645	ANKRD52	ankyrin repeat domain 52	283373	GO:0005515	IPI	MF	-1.550309408	6.036595853	-5.151325638	0.00006978662573	0.001286879406	1.242646036			ENSG00000122176	FMOD	fibromodulin	2331	GO:0005576	HDA	CC	2.131671561	5.311665595	4.837342712	0.0005598223961	0.01037047125	-0.4300678719
					GCA						MMP19							ENSG00000168310	IRF2	interferon regulatory factor 2	3660	GO:0000122	TAS	BP	0.6102209925	4.547259531	5.119784448	0.00007464452935	0.001353337771	1.23629232			ENSG00000126860	EVI2A	ecotropic viral integration site 2A	2123	GO:0004888	NAS	MF	3.313917802	-0.1978747877	4.481580434	0.0009882389372	0.01515928981	-0.4309209002
					ZC3H8						NME3							ENSG00000018408	WWTR1	WW domain containing transcription regulator 1	25937	GO:0000122	IEA	BP	0.8689637595	7.13052523	5.145623617	0.00007064025399	0.001300007402	1.23555913			ENSG00000139496	NUP58	nucleoporin 58	9818	GO:0005515	IPI	MF	-0.5597800881	5.275722234	-4.878118455	0.0005251136102	0.009987974529	-0.4313912779
					LMO2						EDRF1							ENSG00000039123	MTREX	Mtr4 exosome RNA helicase	23517	GO:0000176	IDA	CC	0.5967623717	6.202261919	5.154077434	0.00006937844847	0.001281929277	1.231090688			ENSG00000258819	LINC02289	long intergenic non-protein coding RNA 2289	102724190				3.673152996	-3.845582733	4.825664505	0.0005702038427	0.01051973931	-0.4396378758
					ST6GALNAC5						ALG8							ENSG00000233967							-4.750891527	-3.221245059	-5.025957908	0.00009124369475	0.001561697119	1.230058594			ENSG00000230551							-1.377747424	1.491624896	-4.593181217	0.0008253113896	0.01354029135	-0.4396767809
					PIWIL4						TRAF5							ENSG00000121210	TMEM131L	transmembrane 131 like	23240	GO:0005737	IDA	CC	-1.056079775	3.353256557	-5.067724675	0.00008343247743	0.00147052747	1.228056649			ENSG00000222032							2.468307553	0.4058230854	4.49369774	0.0009690152936	0.01505678636	-0.4396852775
					FER						STK36							ENSG00000175455	CCDC14	coiled-coil domain containing 14	64770	GO:0005515	IPI	MF	-1.021594015	4.785354767	-5.136191364	0.00007207585089	0.001321126586	1.226299083			ENSG00000160200	CBS	cystathionine beta-synthase	875	GO:0004122	IDA	MF	-2.549908102	1.437619985	-4.591963687	0.0008269275251	0.01354029135	-0.4400580796
					MED10						TRIM38							ENSG00000130449	ZSWIM6	zinc finger SWIM-type containing 6	57688	GO:0008270	IEA	MF	-1.240905768	3.07890719	-5.051399591	0.00008640082916	0.001509792775	1.224420561			ENSG00000234771							-2.462763841	-0.5618442903	-4.482122066	0.0009873711504	0.01515928981	-0.4418239224
					UHRF1						PIGA							ENSG00000168970	JMJD7-PLA2G4B	JMJD7-PLA2G4B readthrough	8681				-3.614064889	-2.501955305	-4.882443251	0.0001242590658	0.001935403513	1.224236372			ENSG00000198715	GLMP	glycosylated lysosomal membrane protein	112770	GO:0000976	IDA	MF	0.7177374898	5.96672789	4.88643971	0.0005183142933	0.009940546919	-0.4418947776
					TMEM161B						KMT2B							ENSG00000048991	R3HDM1	R3H domain containing 1	23518	GO:0003723	HDA	MF	-0.5433192633	4.898576745	-5.138457262	0.00007172827725	0.001316070431	1.223033177			ENSG00000142227	EMP3	epithelial membrane protein 3	2014	GO:0005515	IPI	MF	0.7614039029	7.637764103	4.851199404	0.000547762955	0.01022590191	-0.4479322151
					TMEM145						VCAM1							ENSG00000183688	RFLNB	refilin B	359845	GO:0001837	IEA	BP	-2.264187353	5.080156278	-5.130011746	0.00007303254886	0.001332009152	1.222532585			ENSG00000153560	UBP1	upstream binding protein 1	7342	GO:0000790	ISA	CC	-0.4781261618	6.116604228	-4.878944044	0.0005244348229	0.00998534716	-0.4523850157
					LRRC20						FAM162A							ENSG00000073008	PVR	PVR cell adhesion molecule	5817	GO:0001618	IEA	MF	-1.675091466	4.557643118	-5.125008246	0.00007381667971	0.001340978653	1.221056514			ENSG00000130312	MRPL34	mitochondrial ribosomal protein L34	64981	GO:0003735	NAS	MF	0.7186511617	2.855572619	4.675352521	0.0007235751056	0.01237380428	-0.4560504862
					FOLR1						DFFB							ENSG00000197498	RPF2	ribosome production factor 2 homolog	84154	GO:0000027	IBA	BP	0.8892870285	5.146589117	5.130466189	0.00007296175363	0.001332009152	1.220137331			ENSG00000133065	SLC41A1	solute carrier family 41 member 1	254428	GO:0005515	IPI	MF	-0.8624786209	5.960994739	-4.87328445	0.00052910675	0.01004324005	-0.457975082
					SLC15A3						NBEAL2							ENSG00000089737	DDX24	DEAD-box helicase 24	57062	GO:0003723	HDA	MF	0.4850023696	7.298015984	5.130557547	0.00007294752992	0.001332009152	1.218248918			ENSG00000257354							-1.586259554	2.420589295	-4.668973491	0.0007309781795	0.01245427675	-0.4580650009
					SLC16A6						DLGAP4							ENSG00000108387	SEPTIN4	septin 4	5414	GO:0000287	IMP	MF	-2.031247669	0.8748430733	-4.904597154	0.0001184588156	0.001860653439	1.215534115			ENSG00000175906	ARL4D	ADP ribosylation factor like GTPase 4D	379	GO:0003924	TAS	MF	-0.9361690775	3.771886671	-4.770498015	0.0006220695804	0.01119785875	-0.4585056131
					MSS51						NFASC							ENSG00000153237	CCDC148	coiled-coil domain containing 148	130940	GO:0005515	IPI	MF	-2.475941366	-2.966863352	-4.920906132	0.0001143659927	0.001821008086	1.212208139			ENSG00000130449	ZSWIM6	zinc finger SWIM-type containing 6	57688	GO:0008270	IEA	MF	-0.8693548419	3.870739487	-4.765900276	0.0006266116416	0.01122531525	-0.4588856066
					C9orf16						WWTR1							ENSG00000197506	SLC28A3	solute carrier family 28 member 3	64078	GO:0005337	IBA	MF	1.752884564	-0.2700763307	4.844473664	0.0001348826146	0.002028546077	1.212020949			ENSG00000109794	FAM149A	family with sequence similarity 149 member A	25854				1.167164383	0.9699883554	4.533445813	0.0009086708262	0.01449243652	-0.4603430952
					BCO2						FXYD5							ENSG00000088340	FER1L4	fer-1 like family member 4 (pseudogene)	80307	GO:0007009	IBA	BP	-3.897959005	-2.399612079	-4.872528376	0.0001269480097	0.001959331626	1.211066055			ENSG00000180626	ZNF594	zinc finger protein 594	84622	GO:0000978	IBA	MF	-0.901709407	1.757712737	-4.588090228	0.0008320913248	0.01359990679	-0.4608431619
					SNORA66						CISD3							ENSG00000133639	BTG1	BTG anti-proliferation factor 1	694	GO:0003712	NAS	MF	0.8903167144	6.58412975	5.141119975	0.0000713220258	0.001311239007	1.207907195			ENSG00000107960	STN1	STN1 subunit of CST complex	79991	GO:0000723	IMP	BP	0.9726368003	4.089348416	4.780683323	0.000612131002	0.01106208168	-0.4684983307
					CCDC74A						SPOCD1							ENSG00000099326	MZF1	myeloid zinc finger 1	7593	GO:0000122	IDA	BP	-1.362151356	2.136975771	-4.988447481	0.0000988951028	0.001648072067	1.20206846			ENSG00000176387	HSD11B2	hydroxysteroid 11-beta dehydrogenase 2	3291	GO:0001666	IEA	BP	3.267440464	-5.266106887	4.995857042	0.0004370835717	0.008902911197	-0.4698279507
					TSPAN3						ACAP3							ENSG00000141378	PTRH2	peptidyl-tRNA hydrolase 2	51651	GO:0004045	IBA	MF	0.676424137	4.219190505	5.083852176	0.00008060236803	0.00143721307	1.201383861			ENSG00000204767	INSYN2B	inhibitory synaptic factor family member 2B	100131897				-3.209336481	-1.535432061	-4.455050203	0.001031742012	0.01559984223	-0.4711775653
					PARD6G						TSPOAP1							ENSG00000112282	MED23	mediator complex subunit 23	9439	GO:0003713	TAS	MF	-0.6268243256	4.765618589	-5.125703309	0.00007370723872	0.001340317558	1.19718829			ENSG00000170703	TTLL6	tubulin tyrosine ligase like 6	284076	GO:0000226	IBA	BP	4.284453231	-3.609206289	4.809471929	0.0005849362812	0.01071599096	-0.4717694343
					PLEKHG4						MOV10							ENSG00000137133	HINT2	histidine triad nucleotide binding protein 2	84681	GO:0000166	IEA	MF	0.8693094348	3.41403458	5.024848533	0.00009146107121	0.001562502546	1.19368855			ENSG00000117407	ARTN	artemin	9048	GO:0000165	TAS	BP	-3.49394335	-3.797068151	-4.655441873	0.0007469477805	0.01263313055	-0.4738866953
					UBIAD1						DMAC1							ENSG00000280355							-1.276774137	0.3456646088	-4.872448229	0.000126969986	0.001959331626	1.191119638			ENSG00000067225	PKM	pyruvate kinase M1/2	5315	GO:0000287	IEA	MF	-0.6590785523	10.98241656	-4.697303276	0.0006986990078	0.01212807516	-0.4755869626
					SIVA1						RFX2							ENSG00000147697	GSDMC	gasdermin C	56169	GO:0001786	IBA	MF	3.599545996	-3.09970704	5.073408293	0.00008242368102	0.00145694576	1.183584026			ENSG00000165609	NUDT5	nudix hydrolase 5	11164	GO:0000287	IDA	MF	0.4715620063	5.441365113	4.850873412	0.0005480434883	0.01022590191	-0.4918681542
					STARD4						LACTB2							ENSG00000117419	ERI3	ERI1 exoribonuclease family member 3	79033	GO:0000175	IBA	MF	0.4428382687	5.575483956	5.129262227	0.00007314946587	0.001332816683	1.182363847			ENSG00000197006	METTL9	methyltransferase like 9	51108	GO:0005515	IPI	MF	0.4184567258	6.267542908	4.853471654	0.0005458117775	0.01022372994	-0.494775159
					RASEF						KIAA0753							ENSG00000213397	HAUS7	HAUS augmin like complex subunit 7	55559	GO:0000086	TAS	BP	-2.495131565	-1.855542165	-4.826786223	0.0001401432413	0.002087133272	1.177863069			ENSG00000185950	IRS2	insulin receptor substrate 2	8660	GO:0000165	TAS	BP	1.853735067	5.205045665	4.793642939	0.0005997271862	0.01089121082	-0.4950161743
					NOB1						MAST2							ENSG00000161265	U2AF1L4	U2 small nuclear RNA auxiliary factor 1 like 4	199746	GO:0000398	IBA	BP	-1.59033257	-0.8208339803	-4.83377557	0.0001380399065	0.002060826855	1.176762629			ENSG00000143869	GDF7	growth differentiation factor 7	151449	GO:0005125	IBA	MF	6.348610256	1.28583727	4.4378497	0.001061018724	0.01585433237	-0.4977408704
					CHRNB1						JAGN1							ENSG00000267787							1.442209315	-0.8410345408	4.822012022	0.0001415987141	0.002101984795	1.166920401			ENSG00000182985	CADM1	cell adhesion molecule 1	23705	GO:0005102	IPI	MF	-3.084018533	-0.867139871	-4.452948949	0.001035272535	0.01559984223	-0.5018910166
					PITPNC1						NBPF20							ENSG00000137691	CFAP300	cilia and flagella associated protein 300	85016	GO:0005515	IPI	MF	0.8811812408	2.582777622	4.947134308	0.0001080841472	0.001744390908	1.16121925			ENSG00000181381	DDX60L	DExD/H-box 60 like	91351	GO:0003723	IEA	MF	0.57174322	3.750983256	4.730680685	0.0006625879764	0.01166571719	-0.502103675
					FAM161B						GYPC							ENSG00000114988	LMAN2L	lectin, mannose binding 2 like	81562	GO:0000139	IBA	CC	-0.5464874548	4.181691094	-5.08336474	0.00008068644966	0.001437315513	1.159767576			ENSG00000152795	HNRNPDL	heterogeneous nuclear ribonucleoprotein D like	9987	GO:0003723	HDA	MF	-0.6449391178	6.718147219	-4.837590172	0.0005596045882	0.01037047125	-0.5045057383
					ABHD15						PFKFB4							ENSG00000279233							-2.686615404	-1.930454985	-4.821471938	0.0001417643323	0.002102742093	1.157492505			ENSG00000206053	JPT2	Jupiter microtubule associated homolog 2	90861	GO:0005634	IEA	CC	-0.6684574695	5.59447453	-4.842042587	0.0005557009542	0.01033559005	-0.5076834602
					MAD2L1BP						RTN4RL1							ENSG00000145982	FARS2	phenylalanyl-tRNA synthetase 2, mitochondrial	10667	GO:0000049	IDA	MF	0.9883505093	4.27067828	5.054163816	0.00008589072596	0.001502506788	1.157368913			ENSG00000044115	CTNNA1	catenin alpha 1	1495	GO:0001541	IEA	BP	-0.5001266518	8.719887141	-4.762608947	0.0006298846148	0.01123555967	-0.513608259
					SHCBP1						PHYH							ENSG00000115368	WDR75	WD repeat domain 75	84128	GO:0003723	HDA	MF	0.7683742534	5.181924472	5.107752767	0.00007658759445	0.00138173961	1.157243332			ENSG00000164122	ASB5	ankyrin repeat and SOCS box containing 5	140458	GO:0005829	TAS	CC	-2.071411177	0.3050091884	-4.453210836	0.001034831822	0.01559984223	-0.5238560511
					ZMYND12						SIRT7							ENSG00000174444	RPL4	ribosomal protein L4	6124	GO:0000184	TAS	BP	0.9149438785	10.528485	5.026217366	0.00009119293162	0.001561697119	1.153419934			ENSG00000061936	SFSWAP	splicing factor SWAP	6433	GO:0000380	IEA	BP	-0.6190488793	4.211189098	-4.764672832	0.0006278301348	0.01122531525	-0.5292123168
					PITRM1						TCN2							ENSG00000258056	LOC105369779	uncharacterized LOC105369779	105369779				1.048344116	2.042889742	4.909022688	0.000117333647	0.001847929403	1.153351409			ENSG00000095739	BAMBI	BMP and activin membrane bound inhibitor	25805	GO:0005109	IBA	MF	-1.643570227	4.045854131	-4.736601078	0.000656391099	0.01157868883	-0.5375057462
					SDCCAG8						MAX							ENSG00000085999	RAD54L	RAD54 like	8438	GO:0000733	IEA	BP	-1.42336233	1.824611688	-4.929813832	0.0001121917857	0.001796243354	1.152053604			ENSG00000119686	FLVCR2	FLVCR heme transporter 2	55640	GO:0005886	IEA	CC	2.652167677	0.7739113216	4.431669277	0.001071750446	0.01596303144	-0.5396376515
					WDR97						UBE2D4							ENSG00000138303	ASCC1	activating signal cointegrator 1 complex subunit 1	51008	GO:0003723	IEA	MF	0.5174301829	5.011910558	5.100585603	0.00007776957624	0.001397771857	1.151273914			ENSG00000241288	LINC02614	long intergenic non-protein coding RNA 2614	101927056				-1.771725683	0.06148124146	-4.453245708	0.001034773153	0.01559984223	-0.5415199618
					SH2D2A						CNOT6							ENSG00000244754	N4BP2L2	NEDD4 binding protein 2 like 2	10443	GO:0000122	ISS	BP	-0.5357534727	5.289808751	-5.107985071	0.00007654959269	0.00138173961	1.140245923			ENSG00000130203	APOE	apolipoprotein E	348	GO:0000302	NAS	BP	5.933177134	0.7894942378	4.409562235	0.001111080309	0.01633801133	-0.5443348865
					SNORD101						GLI2							ENSG00000278948							-0.9464285264	2.255768643	-4.953450983	0.0001066246039	0.001732232434	1.140233243			ENSG00000232788	ITGA6-AS1	ITGA6 antisense RNA 1	101929947				-3.108423049	-4.00835035	-4.544440884	0.0008926862305	0.01428684748	-0.546178063
					AMOTL2						ESD							ENSG00000229180	GS1-124K5.11	RAB guanine nucleotide exchange factor 1 pseudogene	493754				-1.041444947	2.238360164	-4.958680709	0.0001054314478	0.001721670365	1.138018544			ENSG00000158445	KCNB1	potassium voltage-gated channel subfamily B member 1	3745	GO:0001508	IBA	BP	4.366457855	1.647853688	4.425479192	0.001082613335	0.01607297885	-0.5486981085
					EIF3M						LIMA1							ENSG00000279010							-1.001403261	0.6563120993	-4.85900365	0.0001307119455	0.001995250847	1.136875475			ENSG00000185015	CA13	carbonic anhydrase 13	377677	GO:0004089	IBA	MF	-0.9214431558	1.243036389	-4.492979794	0.0009701432545	0.01505678636	-0.5539596342
					MFSD4A						EME2							ENSG00000165891	E2F7	E2F transcription factor 7	144455	GO:0000122	IBA	BP	-1.413317452	2.243055129	-4.952986872	0.0001067311543	0.001732232434	1.132709529			ENSG00000136478	TEX2	testis expressed 2	55852	GO:0003674	ND	MF	0.9571071349	6.679680528	4.808929246	0.0005854369416	0.01071599096	-0.5595836086
					TAF15						SOD2							ENSG00000143570	SLC39A1	solute carrier family 39 member 1	27173	GO:0001701	IEA	BP	0.4553712672	6.650037607	5.104205486	0.00007717028458	0.001390884461	1.130809561			ENSG00000188487	INSC	INSC spindle orientation adaptor protein	387755	GO:0000132	IBA	BP	6.166222598	-1.300612737	4.52238739	0.0009250516854	0.01458775283	-0.565059281
					INTS9						ITPKC							ENSG00000213199	ASIC3	acid sensing ion channel subunit 3	9311	GO:0005261	TAS	MF	-2.255504013	-2.650931954	-4.812602235	0.0001445126734	0.002131445766	1.12001912			ENSG00000105677	TMEM147	transmembrane protein 147	10430	GO:0005515	IPI	MF	0.557434077	5.304131741	4.7984324	0.0005952105726	0.01085186976	-0.5693978137
					ULK2						UBE2G1							ENSG00000179361	ARID3B	AT-rich interaction domain 3B	10620	GO:0000977	IBA	MF	-1.085355754	0.8968622273	-4.857852338	0.0001310375665	0.001995250847	1.119644334			ENSG00000128342	LIF	LIF interleukin 6 family cytokine	3976	GO:0001974	IEA	BP	-3.036015615	3.361773147	-4.649812655	0.0007536991911	0.01273565449	-0.5703677433
					RPS2P46						PRKAG1							ENSG00000145934	TENM2	teneurin transmembrane protein 2	57451	GO:0000122	ISS	BP	-2.831547157	5.548150771	-5.08117315	0.00008106560374	0.00144266896	1.119068772			ENSG00000222047	C10orf55	chromosome 10 putative open reading frame 55	414236	GO:0005515	IPI	MF	2.669526062	-0.8153179669	4.383873572	0.001158694109	0.01678425215	-0.5762781398
					LINC00339						MTMR4							ENSG00000146409	SLC18B1	solute carrier family 18 member B1	116843	GO:0016021	IEA	CC	1.909163674	2.502679197	4.908032366	0.0001175844805	0.001850291637	1.117896613			ENSG00000112936	C7	complement C7	730	GO:0005576	TAS	CC	8.637924927	-0.554749077	4.475950009	0.0009973074825	0.0152730281	-0.5812457836
					GPR180						CCNJ							ENSG00000185133	INPP5J	inositol polyphosphate-5-phosphatase J	27124	GO:0001726	IBA	CC	-3.545011309	-3.657888697	-4.919800592	0.0001146388181	0.001821355219	1.111655764			ENSG00000145990	GFOD1	glucose-fructose oxidoreductase domain containing 1	54438	GO:0005515	IPI	MF	-1.008102758	1.944992339	-4.519659577	0.0009291399915	0.0146169391	-0.5824190563
					EIF3F						CAB39L							ENSG00000134698	AGO4	argonaute RISC component 4	192670	GO:0000932	IEA	CC	-0.7501376193	3.764139854	-5.036740028	0.00008915829659	0.001540217917	1.111410871			ENSG00000157510	AFAP1L1	actin filament associated protein 1 like 1	134265	GO:0002102	IEA	CC	1.601823518	2.70501846	4.522774387	0.0009244732094	0.01458775283	-0.5835337181
					FTL						IRF2							ENSG00000153561	RMND5A	required for meiotic nuclear division 5 homolog A	64795	GO:0000151	IDA	CC	0.5695934289	4.56575743	5.065122967	0.00008389846296	0.001474491378	1.110692671			ENSG00000236914	LINC01852	long intergenic non-protein coding RNA 1852	107984773				1.638760625	-1.01513949	4.377245185	0.00117132429	0.0167970235	-0.5862449032
					PTPRB						GPSM2							ENSG00000261326							-2.184855442	-0.9414081004	-4.79142847	0.0001512951532	0.002211923084	1.106839464			ENSG00000005249	PRKAR2B	protein kinase cAMP-dependent type II regulatory subunit beta	5577	GO:0000086	TAS	BP	2.227756003	0.03244067735	4.385136855	0.00115630323	0.0167759343	-0.5872668532
					NBPF14						NMNAT1							ENSG00000126814	TRMT5	tRNA methyltransferase 5	57570	GO:0002939	IBA	BP	0.7248099984	4.455096355	5.054102623	0.00008590198498	0.001502506788	1.104873901			ENSG00000015479	MATR3	matrin 3	9782	GO:0002218	IDA	BP	-1.595858051	-1.92802336	-4.380527906	0.001165051201	0.0167970235	-0.58879237
					NEB						SUN1							ENSG00000239789	MRPS17	mitochondrial ribosomal protein S17	51373	GO:0003735	HDA	MF	0.7529398184	2.22128711	4.904758241	0.0001184176677	0.001860653439	1.10418164			ENSG00000137337	MDC1	mediator of DNA damage checkpoint 1	9656	GO:0005515	IPI	MF	-0.6143744572	4.197493984	-4.722836859	0.0006708933781	0.01176707483	-0.5900400403
					EFR3A						STK11IP							ENSG00000116337	AMPD2	adenosine monophosphate deaminase 2	271	GO:0003876	IBA	MF	-0.8522647409	5.579817113	-5.092295892	0.0000791599819	0.001417002291	1.100354658			ENSG00000174996	KLC2	kinesin light chain 2	64837	GO:0003777	IEA	MF	-0.6852360138	4.681542679	-4.76013754	0.0006323541047	0.01124056589	-0.5918356493
					C9orf64						PAWR							ENSG00000188735	TMEM120B	transmembrane protein 120B	144404	GO:0003674	ND	MF	-0.6305400785	3.80501252	-5.033950775	0.00008969305781	0.001545247159	1.099957254			ENSG00000102385	DRP2	dystrophin related protein 2	1821	GO:0005886	IBA	CC	-2.099324764	0.6627287792	-4.458447633	0.001026060408	0.01554578316	-0.5929884081
					ASB13						SRD5A3							ENSG00000245937	LINC01184	long intergenic non-protein coding RNA 1184	644873				0.5724934778	4.155410346	5.037218748	0.00008906684367	0.001540217917	1.099553975			ENSG00000265787	CYP4F35P	cytochrome P450 family 4 subfamily F member 35, pseudogene	284233				-3.068827346	-2.103341317	-4.377801362	0.001170258979	0.0167970235	-0.5934840177
					FANCD2						POM121C							ENSG00000127125	PPCS	phosphopantothenoylcysteine synthetase	79717	GO:0003015	IMP	BP	0.5815561617	4.471192282	5.046294901	0.00008735099119	0.001520603403	1.090941023			ENSG00000088205	DDX18	DEAD-box helicase 18	8886	GO:0000463	IBA	BP	-0.5455760143	5.64870593	-4.790085447	0.0006031054426	0.01092034747	-0.5974264341
					PRDM10						MBOAT2							ENSG00000137807	KIF23	kinesin family member 23	9493	GO:0000022	TAS	BP	-1.571567655	4.717835716	-5.065248293	0.00008387595511	0.001474491378	1.086200959			ENSG00000177565	TBL1XR1	TBL1X receptor 1	79718	GO:0000118	IBA	CC	0.7793662168	7.262763241	4.768275912	0.0006242604174	0.01121062293	-0.598746051
					OGFOD2						MCTS1							ENSG00000188647	PTAR1	protein prenyltransferase alpha subunit repeat containing 1	375743	GO:0005737	IBA	CC	-0.8004607887	5.091481658	-5.07478698	0.00008218086037	0.00145545794	1.074705908			ENSG00000115594	IL1R1	interleukin 1 receptor type 1	3554	GO:0002020	IEA	MF	1.930344584	7.425702713	4.761951192	0.0006305408639	0.01123555967	-0.6004301945
					SAYSD1						ZFAND5							ENSG00000107643	MAPK8	mitogen-activated protein kinase 8	5599	GO:0004674	IDA	MF	-0.7140212717	4.22182774	-5.04014957	0.00008850903598	0.001533488	1.074169556			ENSG00000261997							-3.719115291	-5.745555565	-4.709612895	0.0006851452539	0.01192643515	-0.6010660005
					BCKDHB						GLCE							ENSG00000163485	ADORA1	adenosine A1 receptor	134	GO:0000186	IEA	BP	-3.682801029	-1.438023448	-4.774382696	0.0001569904334	0.002276611392	1.073083349			ENSG00000120337	TNFSF18	TNF superfamily member 18	8995	GO:0002250	IEA	BP	3.927158983	-3.645552914	4.60708826	0.0008070856302	0.01338066832	-0.6036415963
					CNIH4						TPR							ENSG00000261971							-1.13333239	0.9980752686	-4.848315221	0.0001337669178	0.002022077512	1.067820014			ENSG00000163344	PMVK	phosphomevalonate kinase	10654	GO:0004631	IBA	MF	0.6182375094	4.218308353	4.711158924	0.0006834626807	0.01191798009	-0.6092475796
					BBS5						SMPD4BP							ENSG00000273888	FRMD6-AS1	FRMD6 antisense RNA 1	145438				-1.333358662	-0.2702340594	-4.798911664	0.0001488618038	0.002185053101	1.065155888			ENSG00000171475	WIPF2	WAS/WASL interacting protein family member 2	147179	GO:0003779	IEA	MF	-0.5072051907	5.551170722	-4.779874988	0.0006129135951	0.01106539706	-0.6118828382
					DNAJC30						PEX11B							ENSG00000060971	ACAA1	acetyl-CoA acyltransferase 1	30	GO:0000038	IMP	BP	0.6318869199	5.588907433	5.073424849	0.00008242076077	0.00145694576	1.064305613			ENSG00000010278	CD9	CD9 molecule	928	GO:0002576	TAS	BP	1.747462652	4.62267599	4.710987653	0.0006836488635	0.01191798009	-0.6119557479
					OMA1						COA3							ENSG00000261573							-7.191876671	-4.451620498	-5.065234674	0.00008387840077	0.001474491378	1.06234419			ENSG00000106484	MEST	mesoderm specific transcript	4232	GO:0005515	IPI	MF	-3.331779639	5.98676625	-4.739125016	0.0006537679207	0.01156555529	-0.6136962923
					ZDHHC4						IL6ST							ENSG00000235863	B3GALT4	beta-1,3-galactosyltransferase 4	8705	GO:0000139	IEA	CC	1.368581744	1.555015765	4.838825974	0.000136540116	0.002045092284	1.061546452			ENSG00000124875	CXCL6	C-X-C motif chemokine ligand 6	6372	GO:0001776	IEA	BP	6.447394042	1.227066607	4.358063732	0.001208694836	0.01713229849	-0.6144465065
					MLH3						NFXL1							ENSG00000197217	ENTPD4	ectonucleoside triphosphate diphosphohydrolase 4	9583	GO:0000139	TAS	CC	-0.7124900498	5.755310939	-5.075009608	0.00008214171867	0.00145545794	1.061331209			ENSG00000137831	UACA	uveal autoantigen with coiled-coil domains and ankyrin repeats	55075	GO:0003674	ND	MF	1.828681739	6.857518254	4.761635811	0.0006308557788	0.01123555967	-0.6174111549
					PIH1D1						PER3							ENSG00000167995	BEST1	bestrophin 1	7439	GO:0005254	IDA	MF	1.358760429	2.436469604	4.889520525	0.0001223752828	0.001910929096	1.058412214			ENSG00000142623	PADI1	peptidyl arginine deiminase 1	29943	GO:0004668	IBA	MF	-2.362190014	0.6752448801	-4.416924997	0.001097815725	0.01619453565	-0.6195759039
					SPTBN5						BLOC1S5							ENSG00000248124							-1.031690622	1.420856544	-4.853375344	0.0001323116589	0.002009647614	1.055161152			ENSG00000137497	NUMA1	nuclear mitotic apparatus protein 1	4926	GO:0000132	IBA	BP	-0.5126578656	6.969141151	-4.758420599	0.0006340757319	0.01126033144	-0.620669349
					RPS5						DYRK2							ENSG00000272720							-2.583051494	-2.332522808	-4.777916517	0.0001557920443	0.002263240244	1.048509874			ENSG00000212724	KRTAP2-3	keratin associated protein 2-3	730755	GO:0005515	IPI	MF	-3.321451937	0.4208828581	-4.40331639	0.001122464654	0.01646608395	-0.6239626548
					CHTF8						S100PBP							ENSG00000156011	PSD3	pleckstrin and Sec7 domain containing 3	23362	GO:0005086	IBA	MF	-0.7385672318	5.608921252	-5.068498274	0.00008329443093	0.00146950598	1.047946135			ENSG00000164144	ARFIP1	ADP ribosylation factor interacting protein 1	27236	GO:0000139	IDA	CC	0.4370559547	5.325956105	4.764042144	0.000628457197	0.01122531525	-0.6289910663
					DCPS						COA4							ENSG00000184194	GPR173	G protein-coupled receptor 173	54328	GO:0004930	IBA	MF	-1.347203039	2.066122784	-4.899664283	0.000119725954	0.001875945179	1.042491959			ENSG00000260868	LINC01960	long intergenic non-protein coding RNA 1960	100128905				3.564666998	-4.088965139	4.605846265	0.0008086959372	0.01339534104	-0.6304381138
					MUC12						WFS1							ENSG00000264635							-3.733113072	-5.087220355	-5.100059073	0.0000778571418	0.001397771857	1.042098745			ENSG00000135074	ADAM19	ADAM metallopeptidase domain 19	8728	GO:0001890	IEP	BP	-3.078365356	5.010033084	-4.710651688	0.0006840142345	0.01191798009	-0.6309136915
					RPL7						TIA1							ENSG00000203392							-2.851764142	-2.69001602	-4.802853939	0.0001475959479	0.002171684405	1.041362543			ENSG00000259146							-1.195134995	1.625727235	-4.470293616	0.001006506011	0.0153756489	-0.635301082
					NDUFC1						SIL1							ENSG00000242349							-2.650529284	-3.839538764	-4.843206306	0.000135252769	0.002032447016	1.036261236			ENSG00000173085	COQ2	coenzyme Q2, polyprenyltransferase	27235	GO:0002083	IBA	MF	0.912939133	3.331029005	4.598886832	0.000817782031	0.01347307678	-0.6353419995
					SGMS1						PHC2							ENSG00000006210	CX3CL1	C-X3-C motif chemokine ligand 1	6376	GO:0001774	ISS	BP	7.499124229	-1.226486139	5.100367903	0.0000778057691	0.001397771857	1.035566624			ENSG00000126778	SIX1	SIX homeobox 1	6495	GO:0000122	IEA	BP	1.433585029	4.272000239	4.657222184	0.000744825859	0.01262035669	-0.6386812779
					PCDHGA2						ERCC1							ENSG00000114861	FOXP1	forkhead box P1	27086	GO:0000122	IBA	BP	-1.803226991	3.507351369	-4.990205864	0.00009852218644	0.001644845384	1.034417501			ENSG00000069020	MAST4	microtubule associated serine/threonine kinase family member 4	375449	GO:0000287	IEA	MF	1.386505519	3.685641453	4.620525684	0.0007898778206	0.01315442152	-0.6448246695
					DACT1						RPIA							ENSG00000182325	FBXL6	F-box and leucine rich repeat protein 6	26233	GO:0000086	IBA	BP	-0.8997823101	1.802098624	-4.876287108	0.0001259217138	0.001949714434	1.028328952			ENSG00000185215	TNFAIP2	TNF alpha induced protein 2	7127	GO:0000145	IBA	CC	-0.8977092809	4.040254982	-4.684258946	0.0007133709241	0.01229034291	-0.6495750392
					MAGT1						RPL36AL							ENSG00000121068	TBX2	T-box transcription factor 2	6909	GO:0000122	IBA	BP	2.270844673	3.196025282	4.885186615	0.0001235253689	0.001925610423	1.027813872			ENSG00000171509	RXFP1	relaxin family peptide receptor 1	59350	GO:0004930	IDA	MF	4.474162121	-1.427768545	4.400688693	0.00112729073	0.01651056936	-0.6506603313
					KCNMB2						LINC02381							ENSG00000088356	PDRG1	p53 and DNA damage regulated 1	81572	GO:0005515	IPI	MF	0.6127050428	3.938232677	4.986822136	0.00009924108669	0.001649843269	1.027143715			ENSG00000077458	FAM76B	family with sequence similarity 76 member B	143684	GO:0005515	IPI	MF	-0.8972984407	2.451490885	-4.522832362	0.0009243865815	0.01458775283	-0.6537676566
					PLCB4						KBTBD4							ENSG00000185483	ROR1	receptor tyrosine kinase like orphan receptor 1	4919	GO:0001725	IEA	CC	1.189789657	5.501772548	5.046954841	0.00008722755456	0.001519896649	1.024259973			ENSG00000137880	GCHFR	GTP cyclohydrolase I feedback regulator	2644	GO:0004857	IEA	MF	3.503375872	0.5632213698	4.35458323	0.001215608856	0.01717251311	-0.6538548268
					CATSPER2						CUEDC2							ENSG00000148450	MSRB2	methionine sulfoxide reductase B2	22921	GO:0003779	ISS	MF	0.5655894437	4.114206664	4.997584922	0.00009697283802	0.001626378091	1.023532387			ENSG00000137343	ATAT1	alpha tubulin acetyltransferase 1	79969	GO:0004468	IDA	MF	-0.8675302809	2.314051111	-4.526190107	0.0009193839306	0.01458775283	-0.6540466677
					MUC1						FOXJ2							ENSG00000132793	LPIN3	lipin 3	64900	GO:0003713	IBA	MF	-0.7289897024	4.414379882	-5.026331484	0.00009117061343	0.001561697119	1.016341667			ENSG00000177409	SAMD9L	sterile alpha motif domain containing 9 like	219285	GO:0005515	IPI	MF	1.235132774	5.278872924	4.729404233	0.0006639321141	0.01167824973	-0.6555607681
					RACK1						FAM199X							ENSG00000280605							-4.229066051	-4.504733196	-4.959566591	0.0001052306891	0.001720831269	1.016069479			ENSG00000242338							-3.17304268	-3.735375275	-4.427137722	0.001079691507	0.0160554126	-0.6567120453
					PPP1R12A						IDS							ENSG00000233251	LOC100129434	uncharacterized LOC100129434	100129434				-2.318577485	-0.03820452137	-4.773134525	0.0001574159532	0.002279611609	1.013510306			ENSG00000137504	CREBZF	CREB/ATF bZIP transcription factor	58487	GO:0000790	ISA	CC	-0.9376701322	4.004479221	-4.662433231	0.0007386513561	0.01254412257	-0.6659806107
					PTCH2						ZNF862							ENSG00000279356							-4.055597616	-4.504906231	-4.988003789	0.00009898942806	0.001648147029	1.01173161			ENSG00000169758	TMEM266	transmembrane protein 266	123591	GO:0005515	IPI	MF	4.368095224	-3.482477386	4.626114051	0.0007828356569	0.01305070625	-0.6664089534
					LBX2-AS1						CSRNP1							ENSG00000169100	SLC25A6	solute carrier family 25 member 6	293	GO:0005471	NAS	MF	0.8163974439	7.580973763	5.03051037	0.00009035717731	0.001553770843	1.009081022			ENSG00000258441	LINC00641	long intergenic non-protein coding RNA 641	283624				-1.152822965	2.375326325	-4.521423006	0.0009264948869	0.01458775283	-0.6668350478
					FAAP24						CBR4							ENSG00000014257	ACP3	acid phosphatase 3	55	GO:0003993	IBA	MF	3.833274832	-3.925861439	5.036348058	0.00008923324863	0.001540217917	1.009075529			ENSG00000266236							-3.624226849	-4.97593203	-4.558959487	0.0008720312775	0.01401701102	-0.67159643
					ZNF22-AS1						BAG1							ENSG00000134852	CLOCK	clock circadian regulator	9575	GO:0000077	IMP	BP	-0.9253571839	5.205597316	-5.042722756	0.00008802223915	0.001528248487	1.003455081			ENSG00000177822							-1.663790018	1.99923885	-4.483678744	0.0009848815486	0.01515748827	-0.6726983503
					CSMD2						KIF3C							ENSG00000069956	MAPK6	mitogen-activated protein kinase 6	5597	GO:0000165	IEA	BP	-0.7146563825	5.962061571	-5.047808685	0.00008706811398	0.001518560604	1.00286919			ENSG00000145494	NDUFS6	NADH:ubiquinone oxidoreductase subunit S6	4726	GO:0001822	IEA	BP	0.5318416132	4.279011687	4.679354983	0.0007189705251	0.01233999642	-0.6763377326
					AACS						COPS7A							ENSG00000237732	CT75	cancer/testis associated transcript 75	440934				5.322853443	-3.562405933	5.270270109	0.00005419732526	0.001085603192	1.002488479			ENSG00000100234	TIMP3	TIMP metallopeptidase inhibitor 3	7078	GO:0002020	IBA	MF	-1.283021435	10.73303587	-4.57165416	0.0008543834396	0.01384176118	-0.6764074024
					ATP6V1A						ZNF655							ENSG00000115457	IGFBP2	insulin like growth factor binding protein 2	3485	GO:0005102	TAS	MF	4.534061184	6.279745742	4.959970064	0.0001051393833	0.001720831269	0.9959018973			ENSG00000133104	SPART	spartin	23111	GO:0005515	IPI	MF	0.5298365089	6.35884607	4.736632373	0.0006563585054	0.01157868883	-0.6868023924
					PLRG1						RGL2							ENSG00000143631	FLG	filaggrin	2312	GO:0001533	IBA	CC	-7.309964169	-5.77911166	-5.1679802	0.00006735328039	0.001257169876	0.9958044595			ENSG00000137496	IL18BP	interleukin 18 binding protein	10068	GO:0005576	TAS	CC	-1.957697889	0.7490703368	-4.383392008	0.001159606879	0.01678430991	-0.6883590277
					TMPRSS5						APP							ENSG00000149571	KIRREL3	kirre like nephrin family adhesion molecule 3	84623	GO:0001764	IEA	BP	-4.359657942	1.312761474	-4.817778898	0.0001429021166	0.002116196961	0.9953937557			ENSG00000118432	CNR1	cannabinoid receptor 1	1268	GO:0002866	IEA	BP	4.412119336	-3.704710773	4.599146762	0.0008174407447	0.01347307678	-0.6897942605
					UBA7						TXNRD1							ENSG00000199092	MIR410	microRNA 410	574434	GO:0005615	HDA	CC	-4.201143376	-5.925418372	-5.189458356	0.00006434284266	0.001221293512	0.9945693704			ENSG00000227811	INKA2-AS1	INKA2 antisense RNA 1	100506343				-2.886155904	-0.9150317262	-4.31845652	0.001289874941	0.01783136248	-0.6900480318
					GTDC1						NDUFS3							ENSG00000160211	G6PD	glucose-6-phosphate dehydrogenase	2539	GO:0004345	IDA	MF	-0.8777634909	5.803199487	-5.042628407	0.00008804003982	0.001528248487	0.9933220357			ENSG00000260083	MIR762HG	MIR762 host gene	101928736				1.118981995	-0.4796806563	4.322751694	0.001280801325	0.01775828791	-0.6912890887
					ATP5MG						PSMD5							ENSG00000267454	ZNF582-AS1	ZNF582 antisense RNA 1 (head to head)	386758				1.324525387	0.3644225407	4.762653694	0.0001610356907	0.002311895568	0.9923955376			ENSG00000204842	ATXN2	ataxin 2	6311	GO:0002091	IMP	BP	-0.5004407343	5.082909131	-4.720283356	0.0006736207954	0.01180370253	-0.6914575982
					EIF3D						SGK1							ENSG00000089048	ESF1	ESF1 nucleolar pre-rRNA processing protein homolog	51575	GO:0003723	HDA	MF	0.7221512893	4.556961094	5.003367681	0.00009577606763	0.001614343168	0.9879302826			ENSG00000142347	MYO1F	myosin IF	4542	GO:0000146	IBA	MF	1.445000827	-1.604410042	4.308066513	0.001312103869	0.01803423522	-0.6931942025
[truncated: 3,526 more rows]

## Sheet: Supplement 3B
	If a gene has different up -or down- regulation between the two cell types it is marked with yellow
	Differently expressed genes, Fibroblasts, Day 0 vs Day 35, p_adj.<0.05					Differently expressed genes, MSCs, Day 0 vs Day 35, p_adj.<0.05
[truncated: 1,167 more rows]

## Sheet: Supplement 3C
65 elements included exclusively in MSCs:					228 elements included exclusively in Fibroblasts:						65 common elements in MSCs and Fibroblasts									Input							Input
[truncated: 297 more rows]

[truncated: 4 more sheets: Supplement 3D, Supplement 3E, Supplement 3F, Supplemet 3G]
